# Supplementary material for: The Association between PTPN22 SNPs and susceptibility to type 1 diabetes: An updated meta-analysis
Source: PLoS One. 2025 Apr 16;20(4):e0321624. doi: 10.1371/journal.pone.0321624 (PMC12002458; doi:10.1371/journal.pone.0321624)
Supplement: S1 File — (XLS) [file pone.0321624.s007.xls]

## Sheet: PTPN22 (Tables 1-2)
Supplemental Table. Genotype distribution of PTPN22 polymorphisms in the included studies of T1D (HB hospital-based study, PB population-based study, NR not reported,NA not available)																																Table 1 Meta-analysis of the association of PTPN22 +1858C>T polymorphism with risk of T1D
No.	First author/Year	Country	Geographic region	Ethnicity	Sample size					SC	Type of control	Matching	Sequencing Technology	Genotypes distribution of PTPN22 （rs2476601）														HWE	Quality score			CCvs.TT					CC+CTvs.TT					CCvs.CT+TT					CTvs.CC
														Cases							Controls											Cases		Controls			Cases		Controls			Cases		Controls			Cases		Controls
					case	control	total		number					CC	CT	TT	CT+CC	CT+TT	T	C	CC	CT	TT	CT+CC	CT+TT	T	C					CC	TT	CC	TT		CT+CC	TT	CT+CC	TT		CC	CT+TT	CC	CT+TT		CT	CC	CT
	Smyth et al.2004	U.K.	Western Europe	Caucasian	294	395	689	294/395	500-1000	PB	Normoglycemic controls	NA	PCR-RFLP	661	222	18	883	240	258	1544	669	165	10	834	175	185	1503	0.9613	13			661	18	669	10		883	18	834	10		661	240	669	175		222	661	165
	Bottini et al.2004	U.S	North America	Caucasian	294	395	689	294/395	500-1000	HB	Healthy controls	Age and sex	PCR-RFLP	193	90	11	283	101	112	476	307	84	4	391	88	92	698	0.507	14			193	11	307	4		283	11	391	4		193	101	307	88		90	193	84
	Bottini et al.2004	Italian	Southern Europe	Caucasian	174	214	388	174/214	200-500	HB	Healthy controls	Age and sex	PCR-RFLP	158	15	1	173	16	17	331	205	9	0	214	9	9	419	0.7534	13			158	1	205	0		173	1	214	0		158	16	205	9		15	158	9
	Zheng et al. 2005	U.S	South America	Caucasian	396	1178	1574	396/1178	＞1000	PB	Normoglycemic controls	NA	PCR-RFLP	290	97	9	387	106	115	677	984	186	8	1170	194	202	2154	0.8043	16			290	9	984	8		387	9	1170	8		290	106	984	194		97	290	186
	Kahles et al. 2005	German	Central Europe	Caucasian	220	239	459	220/239	200-500	PB	Healthy controls	Sex	PCR-RFLP	142	71	7	213	78	85	355	187	50	2	237	52	54	424	0.4978	13			142	7	187	2		213	7	237	2		142	78	187	52		71	142	50
	Gomez et al. 2005	Colombian	South America	Mixed	110	308	418	110/308	200-500	PB	Normoglycemic controls	Sex	TaqMan	94	38	1	132	39	40	226	281	27	0	308	27	27	589	0.4211	10			94	1	281	0		132	1	308	0		94	39	281	27		38	94	27
	Zhernakova et al. 2005	Netherlands	Western Europe	Caucasian	334	528	862	334/528	500-1000	PB	NR	Sex	TaqMan	226	96	12	322	108	120	548	440	84	4	524	88	92	964	0.9967	11			226	12	440	4		322	12	524	4		226	108	440	88		96	226	84
	Hermann et al. 2006	Finland	Northern Europe	Caucasian	546	538	1084	546/538	＞1000	HB	Healthy controls	Age and sex	minisequencing	316	200	30	516	230	260	832	402	122	14	524	136	150	926	0.2027	16			316	30	402	14		516	30	524	14		316	230	402	136		200	316	122
	Fedetz et al.2006	Ukraine	Eastern Europe	Caucasian	296	242	538	296/242	500-1000	HB	Normoglycemic controls	Age and sex	PCR-RFLP	187	93	16	280	109	125	467	176	64	2	240	66	68	416	0.1394	14			187	16	176	2		280	16	240	2		187	109	176	66		93	187	64
	Steck et al.2006	U.S	North America	Caucasian	690	515	1205	690/515	＞1000	HB	Normoglycemic controls	Age	PCR-RFLP	482	193	15	675	208	223	1157	425	87	3	512	90	93	937	0.5202	15			482	15	425	3		675	15	512	3		482	208	425	90		193	482	87
	Chelala et al.2006	France	Western Europe	Mixed	885	442	1327	885/442	＞1000	PB	NR	Sex	TaqMan	623	243	19	866	262	281	1489	442	363	73	805	436	509	1247	0.8995	12			623	19	442	73		866	19	805	73		623	262	442	436		243	623	363
	Santiago et al.2007	Spain	Southern Europe	Caucasian	554	316	870	554/316	500-1000	PB	Healthy controls	Age and sex	TaqMan	483	68	3	551	71	74	1034	252	59	5	311	64	69	563	0.4756	17			483	3	252	5		551	3	311	5		483	71	252	64		68	483	59
	Nielsen et al.2007	Danish	Northern Europe	Caucasian	253	354	607	253/354	500-1000	PB	Healthy controls	Age and sex	PCR-RFLP	182	61	10	243	71	81	425	289	65	0	354	65	65	643	0.0572	13			182	10	289	0		243	10	354	0		182	71	289	65		61	182	65
	Cinek et al.2007	Czech	Central Europe	Caucasian	372	400	772	372/400	500-1000	PB	Normoglycemic controls	Age and sex	PCR-RFLP	231	127	14	358	141	589	155	323	72	5	395	77	718	82	0.6647	16			231	14	323	5		358	14	395	5		231	141	323	77		127	231	72
	Cinek et al.2007	Azeri	Asia	Caucasian	160	271	431	160/271	200-500	PB	Normoglycemic controls	Age and sex	PCR-RFLP	152	7	1	159	8	311	9	269	2	0	271	2	540	2	0.9514	15			152	1	269	0		159	1	271	0		152	8	269	2		7	152	2
	Baniasadi et al.2008	India	Asia	Asian	129	109	238	129/109	200-500	PB	Healthy controls	Age and sex	PCR-RFLP	121	7	1	128	8	9	249	103	6	0	109	6	6	212	0.7676	14			121	1	103	0		128	1	109	0		121	8	103	6		7	121	6
	Douroudis et al.2008	Estonia	Northern Europe	Caucasian	170	230	400	170/230	200-500	HB	Healthy controls	Age and sex	PCR-RFLP	99	57	14	156	71	85	255	172	52	6	224	58	64	396	0.3941	15			99	14	172	6		156	14	224	6		99	71	172	58		57	99	52
	Dultz et al.2008	German	Central Europe	Caucasian	70	100	170	70/100	＜200	PB	Healthy controls	Age and sex	minisequencing	55	15	0	70	15	15	125	86	12	2	98	14	16	184	0.0646	13			55	0	86	2		70	0	98	2		55	15	86	14		15	55	12
	Smyth et al.2008	U.K.	Western Europe	Caucasian	8984	10930	19914	8984/10930	＞1000	PB	Healthy controls	Age	TaqMan	5030	2165	239	7195	2404	2643	12225	5762	1230	61	6992	1291	1352	12754	0.6024	11			5030	239	5762	61		7195	239	6992	61		5030	2404	5762	1291		2165	5030	1230
	Korolija et al.2009	Croatia	Southern Europe	Caucasian	102	193	295	102/193	200-500	PB	Healthy controls	Age and sex	PCR-RFLP	47	51	4	98	55	59	145	149	43	1	192	44	45	341	0.2566	10			47	4	149	1		98	4	192	1		47	55	149	44		51	47	43
	Lavrikova et al.2009	Russia	Eastern Europe	Caucasian	162	203	365	162/203	200-500	PB	Healthy controls	Age and sex	PCR-RFLP	108	49	5	157	54	59	265	159	41	3	200	44	47	359	0.848	12			108	5	159	3		157	5	200	3		108	54	159	44		49	108	41
	Fichna et al.2010	Polish	Central Europe	Caucasian	215	236	451	215/236	200-500	PB	Normoglycemic controls	Age and sex	PCR-RFLP	143	64	8	207	72	80	350	185	47	4	232	51	55	417	0.6149	13			143	8	185	4		207	8	232	4		143	72	185	51		64	143	47
	Kordonouri et al.2010	German	Central Europe	Caucasian	243	209	452	243/209	200-500	PB	Healthy controls	Age and sex	NA	177	58	8	235	66	74	412	167	40	2	207	42	44	374	0.8166	14			177	8	167	2		235	8	207	2		177	66	167	42		58	177	40
	Chagastelles et al.2010	Brazilian	South America	Caucasian	211	241	452	211/241	200-500	HB	Healthy controls	Age and sex	TaqMan	152	56	3	208	59	62	360	216	25	0	241	25	25	457	0.3957	14			152	3	216	0		208	3	241	0		152	59	216	25		56	152	25
	Zhebrun et al.2011	Russia	Eastern Europe	Caucasian	150	200	350	150/200	200-500	PB	Healthy controls	Age and sex	PCR-RFLP	99	40	11	139	51	62	238	132	66	2	198	68	70	330	0.0434(HWD)	12			99	11	132	2		139	11	198	2		99	51	132	68		40	99	66
	Liu et al.2012	China	Asia	Asian	229	210	439	229/210	200-500	PB	Healthy controls	Age and sex	PCR-RFLP	228	1	0	229	1	1	457	210	0	0	210	0	0	420	0.0000(HWD)	12			228	0	210	0		229	0	210	0		228	1	210	0		1	228	0
	Kisand et al.2012	Estonia	Northern Europe	Caucasian	154	229	383	154/229	200-500	HB	Healthy controls	Age and sex	PCR-RFLP	88	53	13	141	66	79	229	172	51	6	223	57	63	395	0.3531	14			88	13	172	6		141	13	223	6		88	66	172	57		53	88	51
	Giza et al.2013	Greek	Southern Europe	Caucasian	130	135	265	130/135	200-500	PB	Normoglycemic controls	Age and sex	PCR-RFLP	116	13	1	129	14	15	245	127	8	0	135	8	8	262	0.7228	15			116	1	127	0		129	1	135	0		116	14	127	8		13	116	8
	Hadzija et al.2013	Bosnia and Herzegovina	Southern Europe	Caucasian	241	161	402	241/161	200-500	PB	Normoglycemic controls	Age and sex	PCR-RFLP	128	100	13	228	113	126	356	102	57	2	159	59	61	261	0.0525	15			128	13	102	2		228	13	159	2		128	113	102	59		100	128	57
	Almasi et al.2014	Iran	Asia	Caucasian	144	197	341	144/197	200-500	PB	Healthy controls	Age and sex	PCR-RFLP	140	4	0	144	4	4	284	191	6	0	197	6	6	388	0.8282	12			140	0	191	0		144	0	197	0		140	4	191	6		4	140	6
	kumar et al.2014	India	Asia	Indian	145	210	355	145/210	200-500	HB	Healthy controls	Age and sex	PCR-RFLP	137	8	0	145	8	8	282	208	2	0	210	2	2	418	0.9447	12			137	0	208	0		145	0	210	0		137	8	208	2		8	137	2
	Min et al.2014	China	Asia	Asian	19	20	39	19/20	＜200	PB	Healthy controls	Age and sex	PCR-RFLP	13	4	2	17	6	8	30	16	4	0	20	4	4	36	0.6193	13			13	2	16	0		17	2	20	0		13	6	16	4		4	13	4
	Liu et al.2015	China	Asia	Asian	239	213	452	239/213	200-500	HB	Healthy controls	Age and sex	PCR-RFLP	195	38	6	233	44	50	428	197	15	1	212	16	17	409	0.2373	13			195	6	197	1		233	6	212	1		195	44	197	16		38	195	15
	Pawlowicz et al.2017	Poland	Central Europe	Mixed	147	327	474	147/327	200-500	PB	Healthy controls	Age and sex	PCR-RFLP	91	44	12	135	56	68	226	199	118	10	317	128	138	516	0.1299	14			91	12	199	10		135	12	317	10		91	56	199	128		44	91	118
	Heneberg et al.2018	Czech	Central Europe	Caucasian	263	400	663	263/400	500-1000	HB	Healthy controls	Age and sex	PCR-RFLP、Sanger cycle sequencing	168	84	11	252	95	420	106	323	72	5	395	77	82	718	0.6647	15			168	11	323	5		252	11	395	5		168	95	323	77		84	168	72
	Alswat et al.2018	Saudi	Asia	Asian	372	372	744	372/372	500-1000	HB	Normoglycemic controls	Age and sex	PCR-RFLP	290	66	16	356	82	98	646	348	18	6	366	24	30	714	0.0000(HWD)	14			290	16	348	6		356	16	366	6		290	82	348	24		66	290	18
	El Fotoh et al.2019	Egyptia	Africa	Mixed	120	120	240	120/120	200-500	HB	Normoglycemic controls	Age and sex	PCR-RFLP	81	33	6	114	39	45	195	108	12	0	120	12	12	228	0.5642	17			81	6	108	0		114	6	120	0		81	39	108	12		33	81	12
	Rochmah et al.2023	Indonesia	Asia	Mixed	31	31	62	31/31	＜200	HB	Healthy controls	Age and sex	PCR-RFLP	3	28	0	31	28	28	34	0	31	0	31	31	31	31	0.0000(HWD)	13			3	0	0	0		31	0	31	0		3	28	0	31		28	3	31
	Zak et al.2023	Armenia	Asia	Caucasian	96	100	196	96/100	＜200	HB	Healthy controls	Sex	PCR-RFLP、Sanger cycle sequencing	87	9	0	96	9	9	183	97	3	0	100	3	3	197	0.119	14			87	0	97	0		96	0	128	0		87	9	97	3		9	87	3
Supplemental Table. Genotype distribution of PTPN22 polymorphisms in the included studies of T1D (HB hospital-based study, PB population-based study, NR not reported,NA not available)																																Table 1 Meta-analysis of the association of PTPN22 -852A>G polymorphism with risk of T1D
No.	First author/Year	Country	Geographic region	Ethnicity	Sample size					SC	Type of control	Matching	Sequencing Technology	Genotypes distribution of PTPN22 （rs1310182）														HWE	Quality score			CCvs.TT					TTvs.CT+CC					TT+CTvs.CC					CTvs.CC
														Cases							Controls											Cases		Controls			Cases		Controls			Cases		Controls			Cases		Controls
					case	control	total		number					CC	CT	TT	CT+CC	CT+TT	C	T	CC	CT	TT	CT+CC	CT+TT	C	T					CC	TT	CC	TT		TT	CT+TT	CC	CT+TT		CT+TT	CC	CT+TT	CC		CT	CC	CT
	Taniyama et al.2010	Japan	Asia	Asian	184	179	363	184/179	200-500	PB	Healthy controls	Age and sex	SNapShot	103	66	15	169	81	272	96	120	51	8	171	59	291	67	0.3952	12			103	15	120	8		15	81	120	59		81	103	59	120		66	103	51
	Sharma et al.2012	Emirati nationals	Asia	Asian	139	171	310	139/171	200-500	HB	Healthy controls	Age and sex	Sanger cycle sequencing	24	50	65	74	115	98	180	54	86	31	140	117	194	148	0.7499	15			24	65	54	31		65	115	54	117		115	24	117	54		50	24	86
	Zouidi et al.2014	Republic of Tunis	Africa	Caucasian	76	151	227	76/151	200-500	HB	Healthy controls	Age	Sequenom MassARRAY	7	40	29	47	69	54	98	20	66	65	86	131	106	196	0.6176	15			7	29	20	65		29	69	20	131		69	7	131	20		40	7	66
	Abbasi et al.2017	Iran	Asia	Caucasian	99	100	199	99/100	＜200	PB	Healthy controls	Age	PCR-SSP	26	40	33	66	73	92	106	19	47	34	66	81	85	115	0.7013	12			26	33	19	34		33	73	19	81		73	26	81	19		40	26	47
	Heneberg et al.2018	Czech	Europe	Caucasian	248	100	348	248/100	200-500	HB	Healthy controls	Age and sex	PCR-RFLP、Sanger cycle sequencing	103	105	40	208	145	311	185	31	53	16	84	69	115	85	0.3987	16			103	40	31	16		40	145	31	69		145	103	69	31		105	103	53
	Zak et al.2023	Armenia	Asia	Caucasian	96	100	196	96/100	＜200	HB	Healthy controls	Sex	PCR-RFLP、Sanger cycle sequencing	13	58	25	71	83	84	108	43	39	18	82	57	125	75	0.093	14			13	25	43	18		25	83	43	57		83	13	57	43		58	13	39
[truncated: 5 more columns]

## Sheet: Table 3
Table 3 Meta-analysis of the association of PTPN22 rs2476601 polymorphism with risk of T1D.
Variable	n (Cases/Controls)	CC vs. TT		CT vs. CC		CC vs. CT+TT		CT+CC vs. TT		C vs. T
		OR (95% CI)	Ph/I2(%)	OR (95% CI)	Ph/I2(%)	OR (95% CI)	Ph/I2(%)	OR (95% CI)	Ph/I2(%)	OR (95% CI)	Ph/I2(%)
Overall	39 (18344/21711)	0.298 (0.193-0.459) *	0.000/77.5	1.777 (1.484-2.128) *	0.000/87.1	0.528 (0.437-0.639) *	0.000/89.3	0.341 (0.231-0.502) *	0.000/71.3	0.547 (0.426-0.701) *	0.000/95.5
Ethnicity
Caucasian	28 (15918/19349)	0.254 (0.211-0.305)	0.358/7.2	1.764 (1.553-2.004) *	0.000/68.6	0.534 (0.470-0.607) *	0.000/70.7	0.295 (0.246-0.355)	0.479/0.0	0.553 (0.429-0.714) *	0.000/94.9
Asian	5 (988/924)	0.277 (0.123-0.622)	0.930/0.0	2.921 (2.027-4.207)	0.132/43.4	0.356 (0.229-0.554) *	0.271/22.5	0.306 (0.137-0.683)	0.916/0.0	0.333 (0.245-0.454)	0.485/0.0
Mixed	5 (1293/1228)	0.473 (0.055-4.094) *	0.000/91.8	1.249 (0.449-3.473) *	0.000/94.8	0.769 (0.256-2.308) *	0.000/95.9	0.490 (0.068-3.549) *	0.000/90.2	0.686 (0.281-1.675) *	0.000/96.2
Geographic region
Western Europe	3 (9612/11853)	0.277 (0.148-0.518) *	0.086/59.3	1.819 (1.382-2.392) *	0.005/81.4	0.524 (0.388-0.707) *	0.001/85.4	0.281 (0.217-0.363)	0.137/49.6	0.543 (0.408-0.722) *	0.001/86.7
Southern Europe	5 (1201/1019)	0.374 (0.078-1.784) *	0.028/63.2	1.607 (0.786-3.284) *	0.000/88.1	0.592 (0.278-1.264) *	0.000/89.9	0.437 (0.109-1.758) *	0.069/54.1	0.616 (0.311-1.220) *	0.000/90.0
Northern Europe	4 (1123/1351)	0.284 (0.177-0.455)	0.340/10.5	1.950 (1.587-2.287)	0.575/0.0	0.483 (0.405-0.576)	0.783/0.0	0.351 (0.220-0.559)	0.288/20.4	0.505 (0.434-0.588)	0.941/0.0
Eastern Europe	3 (608/645)	0.183 (0.079-0.424)	0.475/0.0	1.252 (0.822-1.907) *	0.066/63.2	0.704 (0.553-0.896)	0.164/44.7	0.194 (0.084-0.447)	0.391/0.0	0.660 (0.535-0.816)	0.429/0.0
Central Europe	6 (1383/1584)	0.300 (0.177-0.508)	0.709/0.0	1.987 (1.673-2.361)	0.418/0.0	0.482 (0.408-0.570)	0.407/1.4	0.356 (0.211-0.602)	0.739/0.0	0.460 (0.112-1.885) *	0.000/98.8
Asia	10 (1564/1733)	0.270 (0.123-0.593)	0.974/0.0	2.746 (2.008-3.755)	0.067/43.8	0.345 (0.257-0.464)	0.102/38.5	0.299 (0.137-0.651)	0.964/0.0	0.588 (0.328-1.054) *	0.000/71.3
Source of control
PB	24 (14543/17661)	0.345 (0.102-0.656) *	0.000/84.7	1.533 (1.190-1.974) *	0.000/91.0	0.614 (0.469-0.804) *	0.000/92.6	0.382 (0.215-0.679) *	0.000/80.5	0.724 (0.549-0.955) *	0.000/94.6
HB	15 (3801/4050)	0.257 (0.183-0.361)	0.974/0.0	2.121 (1.888-2.382)	0.038/43.3	0.427 (0.363-0.502)	0.052/40.5	0.309 (0.221-0.433)	0.958/0.0	0.349 (0.213-0.572) *	0.000/95.5
Type of control
Healthy controls	25 (13729/16408)	0.275 (0.206-0.368)	0.260/15.6	1.694 (1.411-2.034) *	0.000/73.4	0.504 (0.474-0.536) *	0.000/74.1	0.291 (0.237-0.356)	0.378/6.3	0.490 (0.360-0.665) *	0.000/94.2
Non-diabetic controls	12 (339/4333)	0.293 (0.203-0.424)	0.868/0.0	1.675 (1.508-1.860) *	0.000/71.3	0.512 (0.460-0.571) *	0.000/72.3	0.335 (0.232-0.484)	0.904/0.0	0.599 (0.419-0.856) *	0.000/91.5
Blinding and/or Quality control
YES	20 (5121/5983)	0.271 (0,202-0.363)	0.381/6.3	1.904 (1.527-2.374) *	0.000/75.9	0.491 (0.394-0.612) *	0.000/77.4	0.314 (0.235-0.420)	0.448/0.3	0.421 (0.278-0.637) *	0.000/95.5
NO	19 (13223/15728)	0.330 (0.156-0.698) *	0.000/86.5	1.652 (1.237-2.207) *	0.000/91.3	0.571 (0.418-0.779) *	0.000/93.0	0.372 (0.191-0.725) *	0.000/82.5	0.708 (0.512-0.981) *	0.000/95.1
HWE
Compliant	35 (17562/20898)	0.303 (0.191-0.481) *	0.000/78.6	1.785 (1.487-2.143) *	0.000/87.4	0.526 (0.433-0.639) *	0.000/89.8	0.349 (0.232-0.526) *	0.000/72.5	0.541 (0.416-0.704) *	0.000/95.9
In Violation/NR	4 (782/813)	0.240 (0.108-0.532)	0.365/0.0	1.359 (0.335-5.512) *	0.000/87.6	0.661 (0.195-2.237) *	0.000/85.6	0.260 (0.118-0.575)	0.249/24.7	0.612 (0.273-1.374) *	0.000/84.3
Sensitivity analysis
Overall	27 (6696/7887)	0.294 (0.230-0.375)	0.545/0.0	1.727 (1.487-2.007) *	0.000/65.3	0.540 (0.464-0.629) *	0.000/68.5	0.334 (0.262-0.426)	0.679/0.0	0.546 (0.393-0.759) *	0.000/95.1
Ethnicity
Caucasian	22 (6042/7098)	0.300 (0.231-0.389)	0.371/6.8	1.743 (1.503-2.022) *	0.000/62.9	0.541 (0.464-0.631) *	0.000/67.4	0.346 (0.267-0.448)	0.494/0.0	0.562 (0.388-0.816) *	0.000/95.9
Asian	3 (387/342)	0.196 (0.042-0.907)	0.898/0.0	1.956 (1.174-3.257)	0.295/18.0	0.450 (0.275-0.736)	0.360/2.1	0.210 (0.045-0.969)	0.915/0.0	0.420 (0.264-0.666)	0.431/0.0
Source of control
PB	15 (3443/4450)	0.358 (0.255-0.501)	0.238/19.3	1.452 (1.165-1.811) *	0.000/69.7	0.647 (0.517-0.809) *	0.000/72.5	0.386 (0.276-0.541)	0.335/10.6	0.803 (0.604-1.069) *	0.000/86.8
HB	12 (3253/3437)	0.250 (0.174-0.359)	0.961/0.0	2.035 (1.804-2.295)	0.349/9.9	0.459 (0.409-0.516)	0.353/9.5	0.302 (0.211-0.433)	0.936/0.0	0.335 (0.191-0.588) *	0.000/96.3
Type of control
Healthy controls	17 (3782/4234)	0.307 (0.225-0.419)	0.277/15.4	1.671 (1.329-2.100) *	0.000/71.6	0.557 (0.442-0.702) *	0.000/74.1	0.349 (0.256-0.475)	0.388/5.7	0.460 (0.281-0.754) *	0.000/95.9
Non-diabetic controls	10 (339/4333)	0.275 (0.185-0.409)	0.766/0.0	1.728 (1.540-1.938)	0.031/51.1	0.523 (0.433-0.632)	0.000/56.5	0.334 (0.224-0.499)	0.814/0.0	0.704 (0.488-1.014)	0.000/90.8
Egger’ s test
PE		0.402		0.994		0.908		0.352		0.875

## Sheet: Table 4
Table 4 Meta-analysis of the association of PTPN22 rs1310182 polymorphism with risk of T1D.
Variable	n (Cases/Controls)	CC vs. TT		CT vs.CC		TT vs. CT+CC		TT +CT vs. CC		C vs. T
		OR (95% CI)	Ph/I2(%)	OR (95% CI)	Ph/I2(%)	OR (95% CI)	Ph/I2(%)	OR (95% CI)	Ph/I2(%)	OR (95% CI)	Ph/I2(%)
Overall	6 (842/801)	0.560 (0.270-1.162) *	0.000/80.3	1.325 (0.740-2.371) *	0.004/80.5	0.726 (0.290-1.819) *	0.000/93.5	1.465 (0.813-2.640) *	0.000/83.2	0.755 (0.510-1.119) *	0.000/85.5
Ethnicity
Caucasian	4 (519/451)	0.769 (0.331-1.785) *	0.005/76.5	1.306 (0.473-3.601) *	0.000/87.7	1.058 (0.436-2.570) *	0.000/88.3	1.294 (0.459-3.382) *	0.000/87.7	0.918 (0.593-1.422) *	0.001/80.7
Source of control
HB	4 (552/552)	0.465 (0.177-1.221) *	0.000/83.6	1.562 (0.635-3.844) *	0.000/86.0	0.950 (0.447-2.016) *	0.000/86.6	1.759 (0.713-4.342) *	0.000/87.6	0.704 (0.402-1.233) *	0.000/89.4
Blinding and/or Quality control
YES	4 (559/522)	0.465 (0.177-1.221) *	0.000/83.6	1.562 (0.635-3.844) *	0.000/86.0	1.759 (0.713-4.342) *	0.000/87.6	0.950 (0.447-2.016) *	0.000/86.6	0.704 (0.402-1.233) *	0.000/89.4
Sensitivity analysis
Overall	4 (559/522)	0.465 (0.177-1.221) *	0.000/83.6	1.562 (0.635-3.844) *	0.000/86.0	1.759 (0.713-4.342) *	0.000/87.6	0.950 (0.447-2.016) *	0.000/86.6	0.704 (0.402-1.233) *	0.000/89.4
Ethnicity
Caucasian	3 (420/351)	0.619 (0.207-1.854) *	0.006/80.4	1.687 (0.433-6.569) *	0.000/90.6	1.636 (0.445-6.015) *	0.000/90.7	0.871 (0.291-2.607) *	0.000/90.2	0.845 (0.471-1.513) *	0.001/85.8
Source of control
HB	4 (559/522)	0.465 (0.177-1.221) *	0.000/83.6	1.562 (0.635-3.844) *	0.000/86.0	1.759 (0.713-4.342) *	0.000/87.6	0.950 (0.447-2.016) *	0.000/86.6	0.704 (0.402-1.233) *	0.000/89.4
Egger’ s test
PE		0.854		0.616		0.726		0.72		0.683

## Sheet: Table 5
Table 5 Credibility of the current meta-analysis.
Variables	Model	OR (95% CI)	I2 (%)	Statistical power	Credibility
					Prior probability of 0.001
					FPRP	BFDP
PTPN22 rs2476601
Overall	CC vs.TT	0.298 (0.193-0.459)	77.5	0	0.029	0.001
	CT vs.CC	1.777 (1.484-2.128)	87.1	0.033	＜0.001	＜0.001
	CC vs. CT+TT	0.528 (0.437-0.639)	89.3	0.008	0.025	＜0.001
	CT+CC vs. TT	0.341 (0.231-0.502)	71.3	0.001	0.611	0.005
	C vs. T	0.547 (0.426-0.701)	95.5	0.059	0.031	0.084
Caucasian	CC vs.TT	0.254 (0.211-0.305)	7.2	0.422	0.001	＜0.001
	CT vs.CC	1.764 (1.553-2.004)	68.6	0.954	0.006	＜0.001
	CC vs. CT+TT	0.534 (0.470-0.607)	70.7	0.952	0.007	＜0.001
	CT+CC vs. TT	0.295 (0.246-0.355)	0	0.402	0.014	0.994
	C vs. T	0.553 (0.429-0.714)	0	0.076	0.068	0.197
Asian	CC vs.TT	0.277 (0.123-0.622)	0	0.017	0.917	0.879
	CT vs.CC	2.921 (2.027-4.207)	43.4	＜0.001	0.047	0.001
	CC vs. CT+TT	0.356 (0.229-0.554)	22.5	0.003	0.146	0.031
	CT+CC vs. TT	0.306 (0.137-0.683)	0	0.029	0.993	0.991
	C vs. T	0.333 (0.245-0.454)	0	＜0.001	0.001	＜0.001
PB	CC vs.TT	0.345 (0.102-0.656)	84.7	0.022	0.839	0.795
	CT vs.CC	1.533 (1.190-1.974)	91	0.433	0.681	0.961
	CC vs. CT+TT	0.614 (0.469-0.804)	92.6	0.275	0.124	0.525
	CT+CC vs. TT	0.382 (0.215-0.679)	80.5	0.029	0.973	0.969
	C vs. T	0.724 (0.549-0.955)	94.6	0.72	0.969	0.997
HB	CC vs.TT	0.257 (0.183-0.361)	0	＜0.001	＜0.001	＜0.001
	CT vs.CC	2.121 (1.888-2.382)	43.3	0.989	0.006	＜0.001
	CC vs. CT+TT	0.427 (0.363-0.502)	40.5	0.006	0.478	＜0.001
	CT+CC vs. TT	0.309 (0.221-0.433)	0	＜0.001	0.002	＜0.001
	C vs. T	0.349 (0.213-0.572)	95.5	0.005	0.853	＜0.001
HWE and Quality score > 12
Overall	CC vs.TT	0.294 (0.230-0.375)	0	0.079	0.067	＜0.001
	CT vs.CC	1.727 (1.487-2.007)	65.3	0.033	＜0.001	＜0.001
	CC vs. CT+TT	0.540 (0.464-0.629)	68.5	0.003	＜0.001	＜0.001
	CT+CC vs. TT	0.334 (0.262-0.426)	0	0.101	0.052	＜0.001
	C vs. T	0.546 (0.393-0.759)	95.1	0.117	0.73	0.901
Caucasian	CC vs.TT	0.300 (0.231-0.389)	6.8	0.056	0.091	＜0.001
	CT vs.CC	1.743 (1.503-2.022)	62.9	0.024	＜0.001	＜0.001
	CC vs. CT+TT	0.541 (0.464-0.631)	67.4	0.004	＜0.001	＜0.001
	CT+CC vs. TT	0.346 (0.267-0.448)	0	0.071	0.073	＜0.001
	C vs. T	0.562 (0.388-0.816)	95.9	0.185	0.93	0.981
Asian	CC vs.TT	0.196 (0.042-0.907)	0	0.089	0.984	0.983
	CT vs.CC	1.956 (1.174-3.257)	18	0.154	0.985	0.994
	CC vs. CT+TT	0.450 (0.275-0.736)	2.1	0.059	0.712	0.782
	CT+CC vs. TT	0.210 (0.045-0.969)	0	0.069	0.998	0.998
	C vs. T	0.420 (0.264-0.666)	0	0.025	0.901	0.888
PB	CC vs.TT	0.358 (0.255-0.501)	19.3	0	0.001	＜0.001
	CT vs.CC	1.452 (1.165-1.811)	69.7	0.614	0.604	0.963
	CC vs. CT+TT	0.647 (0.517-0.809)	72.5	0.396	0.032	0.311
	CT+CC vs. TT	0.386 (0.276-0.541)	10.6	0.001	0.041	0.003
HB	CC vs.TT	0.250 (0.174-0.359)	0	＜0.001	＜0.001	＜0.001
	CT vs.CC	2.035 (1.804-2.295)	9.9	0.981	0.006	＜0.001
	CC vs. CT+TT	0.459 (0.409-0.516)	9.5	0.019	0.23	＜0.001
	CT+CC vs. TT	0.302 (0.211-0.433)	0	＜0.001	0.009	＜0.001
	C vs. T	0.335 (0.191-0.588)	96.3	0.007	0.889	0.875

## Sheet: Literature Search
Date of data extraction	Name of data extractors	Databases	Title	Authors	Publication Year	DOI	Reasons for exclusion
2024-04-02	Yu Su	Pubmed	Permanent Neonatal Diabetes Mellitus	De León DD, Pinney SE.	1993		Not related to PTPN22 SNPs and T1D risk
2024-04-02	Yu Su	Pubmed	Non-penetrance in a MODY 3 family with a mutation in the hepatic nuclear factor 1alpha gene: implications for predictive testing.	MIEDZYBRODZKA Z, HATTERSLEY AT, ELLARD S, PEARSON D, DE SILVA-D, HARVEY R, HAITES N.	1999		Not related to PTPN22 SNPs and T1D risk
2024-04-02	Yu Su	Pubmed	Mutation analyses in 17 patients with deficiency in acid beta-galactosidase: three novel point mutations and high correlation of mutation W273L with Morquio disease type B.	PASCHKE E, MILOS I, KREIMER-ERLACHER H, HOEFLER G, BECK M, HOELTZENBEIN M, KLEIJER W, LEVADE T, MICHELAKAKIS H, RADEVA B.	2001		Not related to PTPN22 SNPs and T1D risk
2024-04-02	Yu Su	Pubmed	Hunting for a hypoglycemia gene: severe neonatal hypoglycemia in a consanguineous family	Molven A, Rishaug U, Matre GE, Njølstad PR, Søvik O.	2002	10.1002/ajmg.10575	Not related to PTPN22 SNPs and T1D risk
2024-04-02	Yu Su	Pubmed	Identification of glutathione conjugates of troglitazone in human hepatocytes	Prabhu S, Fackett A, Lloyd S, McClellan HA, Terrell CM, Silber PM, Li AP.	2002	10.1016/s0009-2797(02)00056-x	Not related to PTPN22 SNPs and T1D risk
2024-04-02	Yu Su	Pubmed	The E23K variant of Kir6.2 associates with impaired post-OGTT serum insulin response and increased risk of type 2 diabetes	Nielsen EM, Hansen L, Carstensen B, Echwald SM, Drivsholm T, Glümer C, Thorsteinsson B, Borch-Johnsen K, Hansen T, Pedersen O.	2003	10.2337/diabetes.52.2.573	Not related to PTPN22 SNPs and T1D risk
2024-04-02	Yu Su	Pubmed	A functional polymorphism (1858C/T) in the PTPN22 gene is linked and associated with type I diabetes in multiplex families	Onengut-Gumuscu S, Ewens KG, Spielman RS, Concannon P.	2004	10.1038/sj.gene.6364138	Not related to PTPN22 SNPs and T1D risk
2024-04-12	Yu Su	Meta-analysis	A functional variant of lymphoid tyrosine phosphatase is associated with type I diabetes	Bottini, Nunzio	2004		Standards-compliant
2024-04-02	Yu Su	Pubmed	A missense single-nucleotide polymorphism in a gene encoding a protein tyrosine phosphatase (PTPN22) is associated with rheumatoid arthritis	Begovich AB, Carlton VE, Honigberg LA, Schrodi SJ, Chokkalingam AP, Alexander HC, Ardlie KG, Huang Q, Smith AM, Spoerke JM, Conn MT, Chang M, Chang SY, Saiki RK, Catanese JJ, Leong DU, Garcia VE, McAllister LB, Jeffery DA, Lee AT, Batliwalla F, Remmers E, Criswell LA, Seldin MF, Kastner DL, Amos CI, Sninsky JJ, Gregersen PK.	2004	10.1086/422827	Not related to PTPN22 SNPs and T1D risk
2024-04-02	Yu Su	Pubmed	Activating mutations in the gene encoding the ATP-sensitive potassium-channel subunit Kir6.2 and permanent neonatal diabetes	Gloyn AL, Pearson ER, Antcliff JF, Proks P, Bruining GJ, Slingerland AS, Howard N, Srinivasan S, Silva JM, Molnes J, Edghill EL, Frayling TM, Temple IK, Mackay D, Shield JP, Sumnik Z, van Rhijn A, Wales JK, Clark P, Gorman S, Aisenberg J, Ellard S, Njølstad PR, Ashcroft FM, Hattersley AT.	2004	10.1056/NEJMoa032922	Not related to PTPN22 SNPs and T1D risk
2024-04-02	Yu Su	Pubmed	Activating mutations in the KCNJ11 gene encoding the ATP-sensitive K+ channel subunit Kir6.2 are rare in clinically defined type 1 diabetes diagnosed before 2 years	Edghill EL, Gloyn AL, Gillespie KM, Lambert AP, Raymond NT, Swift PG, Ellard S, Gale EA, Hattersley AT.	2004	10.2337/diabetes.53.11.2998	Not related to PTPN22 SNPs and T1D risk
2024-04-02	Yu Su	Pubmed	Analysis of the type 2 diabetes-associated single nucleotide polymorphisms in the genes IRS1, KCNJ11, and PPARG2 in type 1 diabetes	Eftychi C, Howson JM, Barratt BJ, Vella A, Payne F, Smyth DJ, Twells RC, Walker NM, Rance HE, Tuomilehto-Wolf E, Tuomilehto J, Undlien DE, Rønningen KS, Guja C, Ionescu-Tîirgovişte C, Savage DA, Todd JA.	2004	10.2337/diabetes.53.3.870	Not related to PTPN22 SNPs and T1D risk
2024-04-02	Peng-fei Fang	CNKI	Genetic association of the R620W polymorphism of protein tyrosine phosphatase PTPN22 with human SLE	Kyogoku C, Langefeld CD, Ortmann WA, Lee A, Selby S, Carlton VE, Chang M, Ramos P, Baechler EC, Batliwalla FM, Novitzke J, Williams AH, Gillett C, Rodine P, Graham RR, Ardlie KG, Gaffney PM, Moser KL, Petri M, Begovich AB, Gregersen PK, Behrens TW.	2004		Not related to PTPN22 SNPs and T1D risk
2024-04-02	Yu Su	Pubmed	Genetic association of the R620W polymorphism of protein tyrosine phosphatase PTPN22 with human SLE	Kyogoku C, Langefeld CD, Ortmann WA, Lee A, Selby S, Carlton VE, Chang M, Ramos P, Baechler EC, Batliwalla FM, Novitzke J, Williams AH, Gillett C, Rodine P, Graham RR, Ardlie KG, Gaffney PM, Moser KL, Petri M, Begovich AB, Gregersen PK, Behrens TW.	2004	10.1086/423790	Duplicate document
2024-04-02	Yu Su	Pubmed	Haplotype structure and genotype-phenotype correlations of the sulfonylurea receptor and the islet ATP-sensitive potassium channel gene region	Florez JC, Burtt N, de Bakker PI, Almgren P, Tuomi T, Holmkvist J, Gaudet D, Hudson TJ, Schaffner SF, Daly MJ, Hirschhorn JN, Groop L, Altshuler D.	2004	10.2337/diabetes.53.5.1360	Not related to PTPN22 SNPs and T1D risk
2024-04-02	Yu Su	Pubmed	Kir6.2 mutations are a common cause of permanent neonatal diabetes in a large cohort of French patients	Vaxillaire M, Populaire C, Busiah K, Cavé H, Gloyn AL, Hattersley AT, Czernichow P, Froguel P, Polak M.	2004	10.2337/diabetes.53.10.2719	Not related to PTPN22 SNPs and T1D risk
2024-04-15	Pei-dong Wu	Wanfang	Kir6.2 mutations are a common cause of permanent neonatal diabetes in a large cohort of French patients	Vaxillaire M, Populaire C, Busiah K, Cavé H, Gloyn AL, Hattersley AT, Czernichow P, Froguel P, Polak M.	2004		Duplicate document
2024-04-02	Yu Su	Pubmed	Molecular basis of Kir6.2 mutations associated with neonatal diabetes or neonatal diabetes plus neurological features	Proks P, Antcliff JF, Lippiat J, Gloyn AL, Hattersley AT, Ashcroft FM.	2004	10.1073/pnas.0404756101	Not related to PTPN22 SNPs and T1D risk
2024-04-02	Yu Su	Pubmed	Permanent neonatal diabetes due to mutations in KCNJ11 encoding Kir6.2: patient characteristics and initial response to sulfonylurea therapy	Sagen JV, Raeder H, Hathout E, Shehadeh N, Gudmundsson K, Baevre H, Abuelo D, Phornphutkul C, Molnes J, Bell GI, Gloyn AL, Hattersley AT, Molven A, Søvik O, Njølstad PR.	2004	10.2337/diabetes.53.10.2713	Not related to PTPN22 SNPs and T1D risk
2024-04-02	Yu Su	Pubmed	Permanent neonatal diabetes due to paternal germline mosaicism for an activating mutation of the KCNJ11 Gene encoding the Kir6.2 subunit of the beta-cell potassium adenosine triphosphate channel	Gloyn AL, Cummings EA, Edghill EL, Harries LW, Scott R, Costa T, Temple IK, Hattersley AT, Ellard S.	2004	10.1210/jc.2004-0568	Not related to PTPN22 SNPs and T1D risk
2024-04-02	Yu Su	Pubmed	Polymorphisms of the SUR1 (ABCC8) and Kir6.2 (KCNJ11) genes predict the conversion from impaired glucose tolerance to type 2 diabetes. The Finnish Diabetes Prevention Study	Laukkanen O, Pihlajamäki J, Lindström J, Eriksson J, Valle TT, Hämäläinen H, Ilanne-Parikka P, Keinänen-Kiukaanniemi S, Tuomilehto J, Uusitupa M, Laakso M; Finnish Diabetes Prevention Study Group.	2004	10.1210/jc.2004-1204	Not related to PTPN22 SNPs and T1D risk
2024-04-02	Yu Su	Pubmed	Possible pathomechanisms of sudden infant death syndrome: key role of chronic hypoxia, infection/inflammation states, cytokine irregularities, and metabolic trauma in genetically predisposed infants	Prandota J.	2004	10.1097/01.mjt.0000140648.30948.bd	Not related to PTPN22 SNPs and T1D risk
2024-04-02	Yu Su	Pubmed	Replication of an association between the lymphoid tyrosine phosphatase locus (LYP/PTPN22) with type 1 diabetes, and evidence for its role as a general autoimmunity locus	Smyth D, Cooper JD, Collins JE, Heward JM, Franklyn JA, Howson JM, Vella A, Nutland S, Rance HE, Maier L, Barratt BJ, Guja C, Ionescu-Tîrgoviste C, Savage DA, Dunger DB, Widmer B, Strachan DP, Ring SM, Walker N, Clayton DG, Twells RC, Gough SC, Todd JA.	2004	10.2337/diabetes.53.11.3020	Standards-compliant
2024-04-02	Yu Su	Pubmed	The codon 620 tryptophan allele of the lymphoid tyrosine phosphatase (LYP) gene is a major determinant of Graves' disease	Velaga MR, Wilson V, Jennings CE, Owen CJ, Herington S, Donaldson PT, Ball SG, James RA, Quinton R, Perros P, Pearce SH.	2004	10.1210/jc.2004-1108	Not related to PTPN22 SNPs and T1D risk
2024-04-02	Yu Su	Pubmed	Transforming growth factor-beta1 genotype in sporadic breast cancer patients from India: status of enhancer, promoter, 5'-untranslated-region and exon-1 polymorphisms.	SAHA A, GUPTA V, BAIRWA NK, MALHOTRA D, BAMEZAI R.	2004		Not related to PTPN22 SNPs and T1D risk
2024-04-02	Yu Su	Pubmed	[Congenital hyperinsulinism in newborn and infant]	Giurgea I, Ribeiro MJ, Boddaert N, Touati G, Robert JJ, Saudubray JM, Jaubert F, Bellanné-Chantelot C, Brunelle F, Nihoul-Fékété C, de Lonlay P.	2005	10.1016/j.arcped.2005.07.016	Not related to PTPN22 SNPs and T1D risk
2024-04-02	Yu Su	Pubmed	[From gene to disease; neonatal diabetes mellitus and the KCNJ11 gene]	Slingerland AS, Bruining GJ.	2005		Not related to PTPN22 SNPs and T1D risk
2024-04-02	Yu Su	Pubmed	[Genetics of type 2 diabetes]	Böttcher Y, Kovacs P, Tönjes A, Stumvoll M.	2005	10.1007/s00108-005-1434-5	Not related to PTPN22 SNPs and T1D risk
2024-04-02	Yu Su	Pubmed	A gating mutation at the internal mouth of the Kir6.2 pore is associated with DEND syndrome	Proks P, Girard C, Haider S, Gloyn AL, Hattersley AT, Sansom MS, Ashcroft FM.	2005	10.1038/sj.embor.7400393	Not related to PTPN22 SNPs and T1D risk
2024-04-02	Yu Su	Pubmed	A general autoimmunity gene (PTPN22) is not associated with inflammatory bowel disease in a British population	Prescott NJ, Fisher SA, Onnie C, Pattni R, Steer S, Sanderson J, Forbes A, Lewis CM, Mathew CG.	2005	10.1111/j.1399-0039.2005.00494.x	Not related to PTPN22 SNPs and T1D risk
2024-04-02	Yu Su	Pubmed	A prospective, randomized pilot trial of model-based warfarin dose initiation using CYP2C9 genotype and clinical data	Hillman MA, Wilke RA, Yale SH, Vidaillet HJ, Caldwell MD, Glurich I, Berg RL, Schmelzer J, Burmester JK.	2005	10.3121/cmr.3.3.137	Not related to PTPN22 SNPs and T1D risk
2024-04-03	Yu Su	Pubmed	Analysis of families in the multiple autoimmune disease genetics consortium (MADGC) collection: the PTPN22 620W allele associates with multiple autoimmune phenotypes	Criswell LA, Pfeiffer KA, Lum RF, Gonzales B, Novitzke J, Kern M, Moser KL, Begovich AB, Carlton VE, Li W, Lee AT, Ortmann W, Behrens TW, Gregersen PK.	2005	10.1086/429096	Not related to PTPN22 SNPs and T1D risk
2024-04-03	Yu Su	Pubmed	Analysis of separate and combined effects of common variation in KCNJ11 and PPARG on risk of type 2 diabetes	Hansen SK, Nielsen EM, Ek J, Andersen G, Glümer C, Carstensen B, Mouritzen P, Drivsholm T, Borch-Johnsen K, Jørgensen T, Hansen T, Pedersen O.	2005	10.1210/jc.2004-1942	Not related to PTPN22 SNPs and T1D risk
2024-04-03	Yu Su	Pubmed	Association analysis of the 1858C>T polymorphism in the PTPN22 gene in juvenile idiopathic arthritis and other autoimmune diseases	Viken MK, Amundsen SS, Kvien TK, Boberg KM, Gilboe IM, Lilleby V, Sollid LM, Førre OT, Thorsby E, Smerdel A, Lie BA.	2005	10.1038/sj.gene.6364178	Duplicate document
2024-04-03	Yu Su	Pubmed	Association between the PTPN22 gene and rheumatoid arthritis and juvenile idiopathic arthritis in a UK population: further support that PTPN22 is an autoimmunity gene	Hinks A, Barton A, John S, Bruce I, Hawkins C, Griffiths CE, Donn R, Thomson W, Silman A, Worthington J.	2005	10.1002/art.21049	Not related to PTPN22 SNPs and T1D risk
2024-04-03	Yu Su	Pubmed	Association of the E23K polymorphism in the KCNJ11 gene with gestational diabetes mellitus	Shaat N, Ekelund M, Lernmark A, Ivarsson S, Almgren P, Berntorp K, Groop L.	2005	10.1007/s00125-005-0035-0	Not related to PTPN22 SNPs and T1D risk
2024-04-03	Yu Su	Pubmed	Association of the lymphoid tyrosine phosphatase R620W variant with rheumatoid arthritis, but not Crohn's disease, in Canadian populations	van Oene M, Wintle RF, Liu X, Yazdanpanah M, Gu X, Newman B, Kwan A, Johnson B, Owen J, Greer W, Mosher D, Maksymowych W, Keystone E, Rubin LA, Amos CI, Siminovitch KA.	2005	10.1002/art.21123	Not related to PTPN22 SNPs and T1D risk
2024-04-03	Yu Su	Pubmed	Association of the single nucleotide polymorphism C1858T of the PTPN22 gene with type 1 diabetes	Ladner MB, Bottini N, Valdes AM, Noble JA.	2005	10.1016/j.humimm.2004.09.016	Not related to PTPN22 SNPs and T1D risk
2024-04-03	Yu Su	Pubmed	Autoimmune-associated lymphoid tyrosine phosphatase is a gain-of-function variant	Vang T, Congia M, Macis MD, Musumeci L, Orrú V, Zavattari P, Nika K, Tautz L, Taskén K, Cucca F, Mustelin T, Bottini N.	2005	10.1038/ng1673	Not related to PTPN22 SNPs and T1D risk
2024-04-02	Yu Su	CNKI	Autoimmune-associated lymphoid tyrosine phosphatase is a gain-of-function variant	Vang T, Congia M, Macis MD, Musumeci L, Orrú V, Zavattari P, Nika K, Tautz L, Taskén K, Cucca F, Mustelin T, Bottini N.	2005		Duplicate document
2024-04-03	Yu Su	Pubmed	Common variants in the ATP-sensitive K+ channel genes KCNJ11 (Kir6.2) and ABCC8 (SUR1) in relation to glucose intolerance: population-based studies and meta-analyses	van Dam RM, Hoebee B, Seidell JC, Schaap MM, de Bruin TW, Feskens EJ.	2005	10.1111/j.1464-5491.2005.01465.x	Not related to PTPN22 SNPs and T1D risk
2024-04-03	Yu Su	Pubmed	Comprehensive cystic fibrosis mutation epidemiology and haplotype characterization in a southern Italian population.	CASTALDO G, POLIZZI A, TOMAIUOLO R, CAZENEUVE C, GIRODON E, SANTOSTASI T, SALVATORE D, RAIA V, RIGILLO N, GOOSSENS M, SALVATORE F.	2005		Not related to PTPN22 SNPs and T1D risk
2024-04-03	Yu Su	Pubmed	Confirmation of the association of the R620W polymorphism in the protein tyrosine phosphatase PTPN22 with type 1 diabetes in a family based study	Qu H, Tessier MC, Hudson TJ, Polychronakos C.	2005	10.1136/jmg.2004.026971	Complete data not Reported
2024-04-03	Yu Su	Pubmed	Differential association of the PTPN22 coding variant with autoimmune diseases in a Dutch population	Zhernakova A, Eerligh P, Wijmenga C, Barrera P, Roep BO, Koeleman BP.	2005	10.1038/sj.gene.6364220	Standards-compliant
2024-04-03	Yu Su	Pubmed	Effect of genetic polymorphisms in cytochrome p450 (CYP) 2C9 and CYP2C8 on the pharmacokinetics of oral antidiabetic drugs: clinical relevance	Kirchheiner J, Roots I, Goldammer M, Rosenkranz B, Brockmöller J.	2005	10.2165/00003088-200544120-00002	Not related to PTPN22 SNPs and T1D risk
2024-04-03	Yu Su	Pubmed	Ethnic differences in allele frequency of autoimmune-disease-associated SNPs	Mori M, Yamada R, Kobayashi K, Kawaida R, Yamamoto K.	2005	10.1007/s10038-005-0246-8	Not related to PTPN22 SNPs and T1D risk
2024-04-03	Yu Su	Pubmed	Functional effects of KCNJ11 mutations causing neonatal diabetes: enhanced activation by MgATP	Proks P, Girard C, Ashcroft FM.	2005	10.1093/hmg/ddi305	Not related to PTPN22 SNPs and T1D risk
2024-04-02	Yu Su	CNKI	GaMk2β蛋白激酶丝氨酸乙酰化修饰及其功能的研究	李俊强.	2005		Duplicate document
2024-04-03	Yu Su	Pubmed	Genetic association between a lymphoid tyrosine phosphatase (PTPN22) and type 1 diabetes	Zheng W, She JX.	2005	10.2337/diabetes.54.3.906	Standards-compliant
2024-04-03	Yu Su	Pubmed	Genetic prediction of autoimmunity: initial oligogenic prediction of anti-islet autoimmunity amongst DR3/DR4-DQ8 relatives of patients with type 1A diabetes	Aly TA, Ide A, Humphrey K, Barker JM, Steck A, Erlich HA, Yu L, Miao D, Redondo MJ, McFann K, Roberts CM, Babu SR, Norris JM, Eisenbarth GS, Rewers MJ.	2005	10.1016/j.jaut.2005.09.002	Duplicate document
2024-04-03	Yu Su	Pubmed	Genetic prediction of future type 2 diabetes	Lyssenko V, Almgren P, Anevski D, Orho-Melander M, Sjögren M, Saloranta C, Tuomi T, Groop L; Botnia Study Group.	2005	10.1371/journal.pmed.0020345	Not related to PTPN22 SNPs and T1D risk
2024-04-03	Yu Su	Pubmed	Genetics of type 2 diabetes mellitus: status and perspectives	Hansen L, Pedersen O.	2005	10.1111/j.1463-1326.2004.00396.x	Not related to PTPN22 SNPs and T1D risk
2024-04-15	Pei-dong Wu	Wanfang	Immunogenetics of type 1 diabetes	Kim MS, Polychronakos C.	2005		Duplicate document
2024-04-03	Yu Su	Pubmed	Immunogenetics of type 1 diabetes	Kim MS, Polychronakos C.	2005	10.1159/000089190	Not related to PTPN22 SNPs and T1D risk
2024-04-03	Yu Su	Pubmed	Impact of age, CYP2C9 genotype and concomitant medication on the rate of rise for prothrombin time during the first 30 days of warfarin therapy	Wilke RA, Berg RL, Vidaillet HJ, Caldwell MD, Burmester JK, Hillman MA.	2005	10.3121/cmr.3.4.207	Not related to PTPN22 SNPs and T1D risk
2024-04-02	Yu Su	CNKI	Impact of age, CYP2C9 genotype and concomitant medication on the rate of rise for prothrombin time during the first 30 days of warfarin therapy	Wilke RA, Berg RL, Vidaillet HJ, Caldwell MD, Burmester JK, Hillman MA.	2005		Duplicate document
2024-04-03	Yu Su	Pubmed	No evidence for association between 1858 C/T single-nucleotide polymorphism of PTPN22 gene and primary Sjögren's syndrome	Ittah M, Gottenberg JE, Proust A, Hachulla E, Puechal X, Loiseau P, Mariette X, Miceli-Richard C.	2005	10.1038/sj.gene.6364229	Not related to PTPN22 SNPs and T1D risk
2024-04-03	Yu Su	Pubmed	PTPN22 C1858T polymorphism in Colombian patients with autoimmune diseases	Gomez LM, Anaya JM, Gonzalez CI, Pineda-Tamayo R, Otero W, Arango A, Martín J.	2005	10.1038/sj.gene.6364261	Standards-compliant
2024-04-15	Pei-dong Wu	Wanfang	PTPN22 C1858T polymorphism in Colombian patients with autoimmune diseases.	GOMEZ LM, ANAYA JM, GONZALEZ CI, PINEDA TAMAYO R, OTERO W, ARANGO A, MARTIN J.	2005		Duplicate document
2024-04-03	Yu Su	Pubmed	Sex-specific association of PTPN22 1858T with type 1 diabetes but not with Hashimoto's thyroiditis or Addison's disease in the German population	Kahles H, Ramos-Lopez E, Lange B, Zwermann O, Reincke M, Badenhoop K.	2005	10.1530/eje.1.02035	Standards-compliant
2024-04-03	Yu Su	Pubmed	The C42R mutation in the Kir6.2 (KCNJ11) gene as a cause of transient neonatal diabetes, childhood diabetes, or later-onset, apparently type 2 diabetes mellitus	Yorifuji T, Nagashima K, Kurokawa K, Kawai M, Oishi M, Akazawa Y, Hosokawa M, Yamada Y, Inagaki N, Nakahata T.	2005	10.1210/jc.2005-0096	Not related to PTPN22 SNPs and T1D risk
2024-04-03	Yu Su	Pubmed	The Glu23Lys polymorphism in KCNJ11 and impaired hypoglycaemia awareness in patients with type 1 diabetes	Holstein A, Plaschke A, Stumvoll M, Kovacs P.	2005	10.1007/s10038-005-0288-y	Not related to PTPN22 SNPs and T1D risk
2024-04-02	Yu Su	CNKI	The identification of a R201H mutation in KCNJ11, which encodes Kir6.2, and successful transfer to sustained-release sulphonylurea therapy in a subject with neonatal diabetes: evidence for heterogeneity of beta cell function among carriers of the R201H mutation	Klupa T, Edghill EL, Nazim J, Sieradzki J, Ellard S, Hattersley AT, Malecki MT.	2005		Duplicate document
2024-04-03	Yu Su	Pubmed	The identification of a R201H mutation in KCNJ11, which encodes Kir6.2, and successful transfer to sustained-release sulphonylurea therapy in a subject with neonatal diabetes: evidence for heterogeneity of beta cell function among carriers of the R201H mutation	Klupa T, Edghill EL, Nazim J, Sieradzki J, Ellard S, Hattersley AT, Malecki MT.	2005	10.1007/s00125-005-1731-5	Not related to PTPN22 SNPs and T1D risk
2024-04-02	Yu Su	CNKI	The PTPN22 620W allele is a risk factor for Wegener's granulomatosis	Jagiello P, Aries P, Arning L, Wagenleiter SE, Csernok E, Hellmich B, Gross WL, Epplen JT.	2005		Duplicate document
2024-04-15	Pei-dong Wu	Wanfang	The PTPN22 620W allele is a risk factor for Wegener's granulomatosis	Jagiello P, Aries P, Arning L, Wagenleiter SE, Csernok E, Hellmich B, Gross WL, Epplen JT.	2005		Duplicate document
2024-04-03	Yu Su	Pubmed	The PTPN22 620W allele is a risk factor for Wegener's granulomatosis	Jagiello P, Aries P, Arning L, Wagenleiter SE, Csernok E, Hellmich B, Gross WL, Epplen JT.	2005	10.1002/art.21487	Not related to PTPN22 SNPs and T1D risk
2024-04-02	Yu Su	CNKI	Transient neonatal diabetes mellitus is associated with a recurrent (R201H) KCNJ11 (KIR6.2) mutation	Colombo C, Delvecchio M, Zecchino C, Faienza MF, Cavallo L, Barbetti F; Early Onset Diabetes Study Group of the Italian Society of Paediatric Endocrinology and Diabetology.	2005		Duplicate document
2024-04-15	Pei-dong Wu	Wanfang	Transient neonatal diabetes mellitus is associated with a recurrent (R201H) KCNJ11 (KIR6.2) mutation	Colombo C, Delvecchio M, Zecchino C, Faienza MF, Cavallo L, Barbetti F; Early Onset Diabetes Study Group of the Italian Society of Paediatric Endocrinology and Diabetology.	2005		Duplicate document
2024-04-03	Yu Su	Pubmed	Transient neonatal diabetes mellitus is associated with a recurrent (R201H) KCNJ11 (KIR6.2) mutation	Colombo C, Delvecchio M, Zecchino C, Faienza MF, Cavallo L, Barbetti F; Early Onset Diabetes Study Group of the Italian Society of Paediatric Endocrinology and Diabetology.	2005	10.1007/s00125-005-1958-1	Not related to PTPN22 SNPs and T1D risk
2024-04-03	Yu Su	Pubmed	Type 1 diabetes: evidence for susceptibility loci from four genome-wide linkage scans in 1,435 multiplex families	Concannon P, Erlich HA, Julier C, Morahan G, Nerup J, Pociot F, Todd JA, Rich SS; Type 1 Diabetes Genetics Consortium.	2005	10.2337/diabetes.54.10.2995	Not related to PTPN22 SNPs and T1D risk
2024-04-03	Yu Su	Pubmed	Understanding the genetic contribution to rheumatoid arthritis	van der Helm-van Mil AH, Wesoly JZ, Huizinga TW.	2005	10.1097/01.bor.0000160780.13012.be	Duplicate document
2024-04-02	Yu Su	CNKI	Understanding the genetic contribution to rheumatoid arthritis	van der Helm-van Mil AH, Wesoly JZ, Huizinga TW.	2005		Not related to PTPN22 SNPs and T1D risk
2024-04-15	Pei-dong Wu	Wanfang	早发冠心病低密度脂蛋白受体相关蛋白与腺苷三磷酸结合盒转运体A1的基因多态性	张晓黎.	2005	10.7666/d.y943686	Duplicate document
2024-04-02	Yu Su	CNKI	早发冠心病低密度脂蛋白受体相关蛋白与腺苷三磷酸结合盒转运体A1的基因多态性	张晓黎.	2005	10.7666/d.y943686	Not related to PTPN22 SNPs and T1D risk
2024-04-03	Yu Su	Pubmed	[Association analysis of 30 type 2 diabetes candidate genes in Chinese Han population]	Liu Z, Zhang YW, Feng QP, Li YF, Wu GD, Zuo J, Xiao XH, Fang FD.	2006		Not related to PTPN22 SNPs and T1D risk
2024-04-03	Yu Su	Pubmed	A haplotype-based analysis of the PTPN22 locus in type 1 diabetes	Onengut-Gumuscu S, Buckner JH, Concannon P.	2006	10.2337/db06-0225	Not related to PTPN22 SNPs and T1D risk
2024-04-03	Yu Su	Pubmed	A heterozygous activating mutation in the sulphonylurea receptor SUR1 (ABCC8) causes neonatal diabetes	Proks P, Arnold AL, Bruining J, Girard C, Flanagan SE, Larkin B, Colclough K, Hattersley AT, Ashcroft FM, Ellard S.	2006	10.1093/hmg/ddl101	Not related to PTPN22 SNPs and T1D risk
2024-04-03	Yu Su	Pubmed	A Kir6.2 mutation causing neonatal diabetes impairs electrical activity and insulin secretion from INS-1 beta-cells	Tarasov AI, Welters HJ, Senkel S, Ryffel GU, Hattersley AT, Morgan NG, Ashcroft FM.	2006	10.2337/db06-0637	Not related to PTPN22 SNPs and T1D risk
2024-04-02	Yu Su	CNKI	A Kir6.2 mutation causing neonatal diabetes impairs electrical activity and insulin secretion from INS-1 beta-cells	Tarasov AI, Welters HJ, Senkel S, Ryffel GU, Hattersley AT, Morgan NG, Ashcroft FM.	2006		Duplicate document
2024-04-03	Yu Su	Pubmed	A novel KCNJ11 mutation associated with congenital hyperinsulinism reduces the intrinsic open probability of beta-cell ATP-sensitive potassium channels	Lin YW, MacMullen C, Ganguly A, Stanley CA, Shyng SL.	2006	10.1074/jbc.M511875200	Not related to PTPN22 SNPs and T1D risk
2024-04-03	Yu Su	Pubmed	Aetiological heterogeneity of asymptomatic hyperglycaemia in children and adolescents	Feigerlová E, Pruhová S, Dittertová L, Lebl J, Pinterová D, Kolostová K, Cerná M, Pedersen O, Hansen T.	2006	10.1007/s00431-006-0106-3	Not related to PTPN22 SNPs and T1D risk
2024-04-03	Yu Su	Pubmed	Analysis of polymorphisms in 16 genes in type 1 diabetes that have been associated with other immune-mediated diseases	Smyth DJ, Howson JM, Payne F, Maier LM, Bailey R, Holland K, Lowe CE, Cooper JD, Hulme JS, Vella A, Dahlman I, Lam AC, Nutland S, Walker NM, Twells RC, Todd JA.	2006	10.1186/1471-2350-7-20	Not related to PTPN22 SNPs and T1D risk
2024-04-15	Pei-dong Wu	Wanfang	Analysis of polymorphisms in 16 genes in type 1 diabetes that have been associated with other immune-mediated diseases	SMYTH DEBORAH J, HOWSON JOANNA MM, PAYNE FELICITY, MAIER LISA M, BAILEY REBECCA, HOLLAND KIERAN, LOWE CHRISTOPHER E, COOPER JASON D, HULME JOHN S, VELLA ADRIAN, DAHLMAN INGRID, LAM ALEX C, NUTLAND SARAH, WALKER NEIL M, TWELLS REBECCA CJ, TODD JOHN A.	2006	10.1186/1471-2350-7-20	Duplicate document
2024-04-03	Yu Su	Pubmed	Assessment of insulin sensitivity in adults with permanent neonatal diabetes mellitus due to mutations in the KCNJ11 gene encoding Kir6.2	Skupien J, Malecki MT, Mlynarski W, Klupa T, Wanic K, Gach A, Solecka I, Sieradzki J.	2006	10.1900/RDS.2006.3.17	Not related to PTPN22 SNPs and T1D risk
2024-04-03	Yu Su	Pubmed	Association of IL13 with total IgE: evidence against an inverse association of atopy and diabetes	Maier LM, Howson JM, Walker N, Spickett GP, Jones RW, Ring SM, McArdle WL, Lowe CE, Bailey R, Payne F, Todd JA, Strachan DP.	2006	10.1016/j.jaci.2005.12.1354	Not related to PTPN22 SNPs and T1D risk
2024-04-03	Yu Su	Pubmed	Association of sixty-one non-synonymous polymorphisms in forty-one hypertension candidate genes with blood pressure variation and hypertension	Kokubo Y, Tomoike H, Tanaka C, Banno M, Okuda T, Inamoto N, Kamide K, Kawano Y, Miyata T.	2006	10.1291/hypres.29.611	Not related to PTPN22 SNPs and T1D risk
2024-04-02	Yu Su	CNKI	Association of the PTPN22/LYP gene with type 1 diabetes	Steck AK, Liu SY, McFann K, Barriga KJ, Babu SR, Eisenbarth GS, Rewers MJ, She JX.	2006		Duplicate document
2024-04-03	Yu Su	Pubmed	Association of the PTPN22/LYP gene with type 1 diabetes	Steck AK, Liu SY, McFann K, Barriga KJ, Babu SR, Eisenbarth GS, Rewers MJ, She JX.	2006	10.1111/j.1399-5448.2006.00202.x	Standards-compliant
2024-04-03	Yu Su	Pubmed	Association studies of variants in the genes involved in pancreatic beta-cell function in type 2 diabetes in Japanese subjects	Yokoi N, Kanamori M, Horikawa Y, Takeda J, Sanke T, Furuta H, Nanjo K, Mori H, Kasuga M, Hara K, Kadowaki T, Tanizawa Y, Oka Y, Iwami Y, Ohgawara H, Yamada Y, Seino Y, Yano H, Cox NJ, Seino S.	2006	10.2337/db05-1203	Not related to PTPN22 SNPs and T1D risk
2024-04-03	Yu Su	Pubmed	Combining information from common type 2 diabetes risk polymorphisms improves disease prediction	Weedon MN, McCarthy MI, Hitman G, Walker M, Groves CJ, Zeggini E, Rayner NW, Shields B, Owen KR, Hattersley AT, Frayling TM.	2006	10.1371/journal.pmed.0030374	Not related to PTPN22 SNPs and T1D risk
2024-04-03	Yu Su	Pubmed	Diabetes and hypoglycaemia in young children and mutations in the Kir6.2 subunit of the potassium channel: therapeutic consequences	Flechtner I, de Lonlay P, Polak M.	2006	10.1016/S1262-3636(07)70311-7	Not related to PTPN22 SNPs and T1D risk
2024-04-15	Pei-dong Wu	Wanfang	Diabetes and hypoglycaemia in young children and mutations in the Kir6.2 subunit of the potassium channel: therapeutic consequences	Flechtner I, de Lonlay P, Polak M.	2006		Duplicate document
2024-04-03	Yu Su	Pubmed	Effect of CYP2C9 genetic polymorphisms on the efficacy and pharmacokinetics of glimepiride in subjects with type 2 diabetes	Suzuki K, Yanagawa T, Shibasaki T, Kaniwa N, Hasegawa R, Tohkin M.	2006	10.1016/j.diabres.2005.09.019	Not related to PTPN22 SNPs and T1D risk
2024-04-03	Yu Su	Pubmed	Evaluating the role of the 620W allele of protein tyrosine phosphatase PTPN22 in Crohn's disease and multiple sclerosis	De Jager PL, Sawcer S, Waliszewska A, Farwell L, Wild G, Cohen A, Langelier D, Bitton A, Compston A, Hafler DA, Rioux JD.	2006	10.1038/sj.ejhg.5201548	Not related to PTPN22 SNPs and T1D risk
2024-04-02	Yu Su	CNKI	Evaluating the role of the 620W allele of protein tyrosine phosphatase PTPN22 in Crohn's disease and multiple sclerosis	De Jager PL, Sawcer S, Waliszewska A, Farwell L, Wild G, Cohen A, Langelier D, Bitton A, Compston A, Hafler DA, Rioux JD.	2006		Duplicate document
2024-04-03	Yu Su	Pubmed	Evaluating the role of the 620W allele of protein tyrosine phosphatase PTPN22 in Crohn's disease and multiple sclerosis.	DE JAGER PL, SAWCER S, WALISZEWSKA A, FARWELL L, WILD G, COHEN A, LANGELIER D, BITTON A, COMPSTON A, HAFLER DA, RIOUX JD.	2006		Duplicate document
2024-04-03	Yu Su	Pubmed	Evaluation of the genetic association of the PTPN22 R620W polymorphism in familial and sporadic systemic lupus erythematosus	Kaufman KM, Kelly JA, Herring BJ, Adler AJ, Glenn SB, Namjou B, Frank SG, Dawson SL, Bruner GR, James JA, Harley JB.	2006	10.1002/art.21963	Not related to PTPN22 SNPs and T1D risk
2024-04-03	Yu Su	Pubmed	Functional effects of mutations at F35 in the NH2-terminus of Kir6.2 (KCNJ11), causing neonatal diabetes, and response to sulfonylurea therapy	Proks P, Girard C, Baevre H, Njølstad PR, Ashcroft FM.	2006	10.2337/db05-1420	Not related to PTPN22 SNPs and T1D risk
2024-04-03	Yu Su	Pubmed	Genetic determinants of type 1 diabetes across populations	Jahromi MM, Eisenbarth GS.	2006	10.1196/annals.1375.044	Not related to PTPN22 SNPs and T1D risk
2024-04-03	Yu Su	Pubmed	Genetics of type 1 diabetes: similarities and differences between Asian and Caucasian populations	Ikegami H, Fujisawa T, Kawabata Y, Noso S, Ogihara T.	2006	10.1196/annals.1375.008	Duplicate document
2024-04-03	Yu Su	Pubmed	Improved motor development and good long-term glycaemic control with sulfonylurea treatment in a patient with the syndrome of intermediate developmental delay, early-onset generalised epilepsy and neonatal diabetes associated with the V59M mutation in the KCNJ11 gene	Slingerland AS, Nuboer R, Hadders-Algra M, Hattersley AT, Bruining GJ.	2006	10.1007/s00125-006-0407-0	Not related to PTPN22 SNPs and T1D risk
2024-04-15	Pei-dong Wu	Wanfang	Inflammation and apoptosis genes and the risk of restenosis after percutaneous coronary intervention.	MONRAATS PS, DE VRIES F, DE JONG LW, PONS D, SEWGOBIND VD, ZWINDERMAN AH, DE MAAT MP, 'T HART LM, DOEVENDANS PA, DE WINTER RJ, TIO RA, WALTENBERGER J, FRANTS RR, VAN DER LAARSE A, VAN DER WALL EE, WOUTER JUKEMA J.	2006		Not related to PTPN22 SNPs and T1D risk
2024-04-03	Yu Su	Pubmed	Inflammation and apoptosis genes and the risk of restenosis after percutaneous coronary intervention.	MONRAATS PS, DE VRIES F, DE JONG LW, PONS D, SEWGOBIND VD, ZWINDERMAN AH, DE MAAT MP, 'T HART LM, DOEVENDANS PA, DE WINTER RJ, TIO RA, WALTENBERGER J, FRANTS RR, VAN DER LAARSE A, VAN DER WALL EE, WOUTER JUKEMA J.	2006		Duplicate document
2024-04-06	Peng-fei Fang	CNKI	IRS1, KCNJ11, PPARgamma2 and HNF-1alpha: do amino acid polymorphisms in these candidate genes support a shared aetiology between type 1 and type 2 diabetes?	Johansen A, Jensen DP, Bergholdt R, Mortensen HB, Pociot F, Nerup J, Hansen T, Pedersen O; Danish Society of Childhood Diabetes.	2006		Duplicate document
2024-04-03	Yu Su	Pubmed	IRS1, KCNJ11, PPARgamma2 and HNF-1alpha: do amino acid polymorphisms in these candidate genes support a shared aetiology between type 1 and type 2 diabetes?	Johansen A, Jensen DP, Bergholdt R, Mortensen HB, Pociot F, Nerup J, Hansen T, Pedersen O; Danish Society of Childhood Diabetes.	2006	10.1111/j.1463-1326.2005.00471.x	Not related to PTPN22 SNPs and T1D risk
2024-04-03	Yu Su	Pubmed	Is there a common genetic basis for autoimmune diseases?	Anaya JM, Gómez L, Castiblanco J.	2006	10.1080/17402520600876762	Duplicate document
2024-04-03	Yu Su	Pubmed	KCNJ11 activating mutations are associated with developmental delay, epilepsy and neonatal diabetes syndrome and other neurological features	Gloyn AL, Diatloff-Zito C, Edghill EL, Bellanné-Chantelot C, Nivot S, Coutant R, Ellard S, Hattersley AT, Robert JJ.	2006	10.1038/sj.ejhg.5201629	Not related to PTPN22 SNPs and T1D risk
2024-04-03	Yu Su	Pubmed	Lack of association between the protein tyrosine phosphatase non-receptor 22 (PTPN22)*620W allele and systemic sclerosis in the French Caucasian population	Wipff J, Allanore Y, Kahan A, Meyer O, Mouthon L, Guillevin L, Pierlot C, Glikmans E, Bardin T, Boileau C, Cornélis F, Dieudé P.	2006	10.1136/ard.2005.048181	Not related to PTPN22 SNPs and T1D risk
2024-04-03	Yu Su	Pubmed	Lymphoid tyrosine phosphatase (LYP/PTPN22) Arg620Trp variant regulates insulin autoimmunity and progression to type 1 diabetes	Hermann R, Lipponen K, Kiviniemi M, Kakko T, Veijola R, Simell O, Knip M, Ilonen J.	2006	10.1007/s00125-006-0225-4	Not related to PTPN22 SNPs and T1D risk
2024-04-03	Yu Su	Pubmed	Mutations at the same residue (R50) of Kir6.2 (KCNJ11) that cause neonatal diabetes produce different functional effects	Shimomura K, Girard CA, Proks P, Nazim J, Lippiat JD, Cerutti F, Lorini R, Ellard S, Hattersley AT, Barbetti F, Ashcroft FM.	2006	10.2337/db05-1640	Not related to PTPN22 SNPs and T1D risk
2024-04-03	Yu Su	Pubmed	Mutations in KCNJ11, which encodes Kir6.2, are a common cause of diabetes diagnosed in the first 6 months of life, with the phenotype determined by genotype	Flanagan SE, Edghill EL, Gloyn AL, Ellard S, Hattersley AT.	2006	10.1007/s00125-006-0246-z	Not related to PTPN22 SNPs and T1D risk
2024-04-03	Yu Su	Pubmed	Protein tyrosine phosphatase non-receptor type 22 (PTPN22) gene R620W variant and sporadic idiopathic hypoparathyroidism in Asian Indians	Ray D, Tomar N, Gupta N, Goswami R.	2006	10.1111/j.1744-313X.2006.00604.x	Not related to PTPN22 SNPs and T1D risk
2024-04-15	Pei-dong Wu	Wanfang	Protein tyrosine phosphatase non-receptor type 22 (PTPN22) gene R620W variant and sporadic idiopathic hypoparathyroidism in Asian Indians.	RAY D, TOMAR N, GUPTA N, GOSWAMI R.	2006		Duplicate document
2024-04-03	Yu Su	Pubmed	Role of PTPN22 in type 1 diabetes and other autoimmune diseases	Bottini N, Vang T, Cucca F, Mustelin T.	2006	10.1016/j.smim.2006.03.008	Not related to PTPN22 SNPs and T1D risk
2024-04-03	Yu Su	Pubmed	Systematic search for single nucleotide polymorphisms in a lymphoid tyrosine phosphatase gene (PTPN22): association between a promoter polymorphism and type 1 diabetes in Asian populations	Kawasaki E, Awata T, Ikegami H, Kobayashi T, Maruyama T, Nakanishi K, Shimada A, Uga M, Kurihara S, Kawabata Y, Tanaka S, Kanazawa Y, Lee I, Eguchi K.	2006	10.1002/ajmg.a.31124	Not related to PTPN22 SNPs and T1D risk
2024-04-03	Yu Su	Pubmed	The 1858T PTPN22 gene variant contributes to a genetic risk of type 1 diabetes in a Ukrainian population	Fedetz M, Matesanz F, Caro-Maldonado A, Smirnov II, Chvorostinka VN, Moiseenko TA, Alcina A.	2006	10.1111/j.1399-0039.2006.00591.x	Duplicate document
2024-04-03	Yu Su	Pubmed	The E23K variant of KCNJ11 encoding the pancreatic beta-cell adenosine 5'-triphosphate-sensitive potassium channel subunit Kir6.2 is associated with an increased risk of secondary failure to sulfonylurea in patients with type 2 diabetes	Sesti G, Laratta E, Cardellini M, Andreozzi F, Del Guerra S, Irace C, Gnasso A, Grupillo M, Lauro R, Hribal ML, Perticone F, Marchetti P.	2006	10.1210/jc.2005-2323	Not related to PTPN22 SNPs and T1D risk
2024-04-03	Yu Su	Pubmed	Unraveling the genetics of systemic lupus erythematosus	Harley JB, Kelly JA, Kaufman KM.	2006	10.1007/s00281-006-0040-5	Not related to PTPN22 SNPs and T1D risk
2024-04-15	Pei-dong Wu	Wanfang	穿膜肽携带的目的蛋白穿膜效应的研究	严世荣.	2006	10.7666/d.y961784	Not related to PTPN22 SNPs and T1D risk
2024-04-15	Pei-dong Wu	Wanfang	广东地区乙肝病毒基因型及相关变异的调查研究	肖蕾.	2006		Duplicate document
2024-04-06	Peng-fei Fang	CNKI	广东地区乙肝病毒基因型及相关变异的调查研究	肖蕾.	2006		Not related to PTPN22 SNPs and T1D risk
2024-04-03	Yu Su	Pubmed	[Glycemic index of meals and postprandial glycemia in patients with permanent neonatal diabetes due to Kir6.2 gene mutations]	Klupa T, Małecki M, Skupień J, Szalecki M, Jałowiec I, Surdej B, Myśliwiec M, Sieradzki J.	2007		Not related to PTPN22 SNPs and T1D risk
2024-04-03	Yu Su	Pubmed	A genome-wide association study of type 2 diabetes in Finns detects multiple susceptibility variants	Scott LJ, Mohlke KL, Bonnycastle LL, Willer CJ, Li Y, Duren WL, Erdos MR, Stringham HM, Chines PS, Jackson AU, Prokunina-Olsson L, Ding CJ, Swift AJ, Narisu N, Hu T, Pruim R, Xiao R, Li XY, Conneely KN, Riebow NL, Sprau AG, Tong M, White PP, Hetrick KN, Barnhart MW, Bark CW, Goldstein JL, Watkins L, Xiang F, Saramies J, Buchanan TA, Watanabe RM, Valle TT, Kinnunen L, Abecasis GR, Pugh EW, Doheny …	2007	10.1126/science.1142382	Not related to PTPN22 SNPs and T1D risk
2024-04-06	Peng-fei Fang	CNKI	A genome-wide association study of type 2 diabetes in Finns detects multiple susceptibility variants	Scott LJ, Mohlke KL, Bonnycastle LL, Willer CJ, Li Y, Duren WL, Erdos MR, Stringham HM, Chines PS, Jackson AU, Prokunina-Olsson L, Ding CJ, Swift AJ, Narisu N, Hu T, Pruim R, Xiao R, Li XY, Conneely KN, Riebow NL, Sprau AG, Tong M, White PP, Hetrick KN, Barnhart MW, Bark CW, Goldstein JL, Watkins L, Xiang F, Saramies J, Buchanan TA, Watanabe RM, Valle TT, Kinnunen L, Abecasis GR, Pugh EW, Doheny …	2007		Duplicate document
2024-04-15	Pei-dong Wu	Wanfang	A genome-wide association study of type 2 diabetes in Finns detects multiple susceptibility variants	Scott LJ, Mohlke KL, Bonnycastle LL, Willer CJ, Li Y, Duren WL, Erdos MR, Stringham HM, Chines PS, Jackson AU, Prokunina-Olsson L, Ding CJ, Swift AJ, Narisu N, Hu T, Pruim R, Xiao R, Li XY, Conneely KN, Riebow NL, Sprau AG, Tong M, White PP, Hetrick KN, Barnhart MW, Bark CW, Goldstein JL, Watkins L, Xiang F, Saramies J, Buchanan TA, Watanabe RM, Valle TT, Kinnunen L, Abecasis GR, Pugh EW, Doheny …	2007		Duplicate document
2024-04-03	Yu Su	Pubmed	A novel mutation causing DEND syndrome: a treatable channelopathy of pancreas and brain	Shimomura K, Hörster F, de Wet H, Flanagan SE, Ellard S, Hattersley AT, Wolf NI, Ashcroft F, Ebinger F.	2007	10.1212/01.wnl.0000268488.51776.53	Not related to PTPN22 SNPs and T1D risk
2024-04-06	Peng-fei Fang	CNKI	A type 1 diabetes subgroup with a female bias is characterised by failure in tolerance to thyroid peroxidase at an early age and a strong association with the cytotoxic T-lymphocyte-associated antigen-4 gene	Howson JM, Dunger DB, Nutland S, Stevens H, Wicker LS, Todd JA.	2007		Duplicate document
2024-04-03	Yu Su	Pubmed	A type 1 diabetes subgroup with a female bias is characterised by failure in tolerance to thyroid peroxidase at an early age and a strong association with the cytotoxic T-lymphocyte-associated antigen-4 gene	Howson JM, Dunger DB, Nutland S, Stevens H, Wicker LS, Todd JA.	2007	10.1007/s00125-007-0603-6	Not related to PTPN22 SNPs and T1D risk
2024-04-03	Yu Su	Pubmed	ABCC8 and ABCC9: ABC transporters that regulate K+ channels	Bryan J, Muñoz A, Zhang X, Düfer M, Drews G, Krippeit-Drews P, Aguilar-Bryan L.	2007	10.1007/s00424-006-0116-z	Not related to PTPN22 SNPs and T1D risk
2024-04-03	Yu Su	Pubmed	An ATP-binding mutation (G334D) in KCNJ11 is associated with a sulfonylurea-insensitive form of developmental delay, epilepsy, and neonatal diabetes	Masia R, Koster JC, Tumini S, Chiarelli F, Colombo C, Nichols CG, Barbetti F.	2007	10.2337/db06-1275	Not related to PTPN22 SNPs and T1D risk
2024-04-03	Yu Su	Pubmed	Functional analysis of two Kir6.2 (KCNJ11) mutations, K170T and E322K, causing neonatal diabetes	Tarasov AI, Girard CA, Larkin B, Tammaro P, Flanagan SE, Ellard S, Ashcroft FM.	2007	10.1111/j.1463-1326.2007.00777.x	Not related to PTPN22 SNPs and T1D risk
2024-04-03	Yu Su	Pubmed	Gene-gene interactions between HNF4A and KCNJ11 in predicting Type 2 diabetes in women	Qi L, van Dam RM, Asselbergs FW, Hu FB.	2007	10.1111/j.1464-5491.2007.02255.x	Not related to PTPN22 SNPs and T1D risk
2024-04-03	Yu Su	Pubmed	Genetics of type 1 diabetes in Asian and Caucasian populations	Ikegami H, Kawabata Y, Noso S, Fujisawa T, Ogihara T.	2007	10.1016/j.diabres.2007.01.044	Not related to PTPN22 SNPs and T1D risk
2024-04-03	Yu Su	Pubmed	Genome-wide association with diabetes-related traits in the Framingham Heart Study	Meigs JB, Manning AK, Fox CS, Florez JC, Liu C, Cupples LA, Dupuis J.	2007	10.1186/1471-2350-8-S1-S16	Not related to PTPN22 SNPs and T1D risk
2024-04-03	Yu Su	Pubmed	High density SNP association study of a major autism linkage region on chromosome 17.	STONE JL, MERRIMAN B, CANTOR RM, GESCHWIND DH, NELSON SF.	2007		Not related to PTPN22 SNPs and T1D risk
2024-04-03	Yu Su	Pubmed	KCNJ11 E23K polymorphism and diabetes mellitus with adult onset in Czech patients	Cejková P, Novota P, Cerná M, Kolostová K, Nováková D, Kucera P, Novák J, Andel M, Weber P, Zdárský E.	2007		Not related to PTPN22 SNPs and T1D risk
2024-04-03	Yu Su	Pubmed	Linkage proof for PTPN22, a rheumatoid arthritis susceptibility gene and a human autoimmunity gene	Michou L, Lasbleiz S, Rat AC, Migliorini P, Balsa A, Westhovens R, Barrera P, Alves H, Pierlot C, Glikmans E, Garnier S, Dausset J, Vaz C, Fernandes M, Petit-Teixeira E, Lemaire I, Pascual-Salcedo D, Bombardieri S, Dequeker J, Radstake TR, Van Riel P, van de Putte L, Lopes-Vaz A, Prum B, Bardin T, Dieudé P, Cornélis F; European Consortium on Rheumatoid Arthritis Families.	2007	10.1073/pnas.0610250104	Not related to PTPN22 SNPs and T1D risk
2024-04-03	Yu Su	Pubmed	Molecular basis of neonatal diabetes in Japanese patients	Suzuki S, Makita Y, Mukai T, Matsuo K, Ueda O, Fujieda K.	2007	10.1210/jc.2007-0486	Not related to PTPN22 SNPs and T1D risk
2024-04-03	Yu Su	Pubmed	Mutations in ATP-sensitive K+ channel genes cause transient neonatal diabetes and permanent diabetes in childhood or adulthood	Flanagan SE, Patch AM, Mackay DJ, Edghill EL, Gloyn AL, Robinson D, Shield JP, Temple K, Ellard S, Hattersley AT.	2007	10.2337/db07-0043	Not related to PTPN22 SNPs and T1D risk
2024-04-03	Yu Su	Pubmed	Mutations in the ABCC8 gene encoding the SUR1 subunit of the KATP channel cause transient neonatal diabetes, permanent neonatal diabetes or permanent diabetes diagnosed outside the neonatal period	Patch AM, Flanagan SE, Boustred C, Hattersley AT, Ellard S.	2007	10.1111/j.1463-1326.2007.00772.x	Not related to PTPN22 SNPs and T1D risk
2024-04-03	Yu Su	Pubmed	No independent role of the -1123 G>C and+2740 A>G variants in the association of PTPN22 with type 1 diabetes and juvenile idiopathic arthritis in two Caucasian populations	Cinek O, Hradsky O, Ahmedov G, Slavcev A, Kolouskova S, Kulich M, Sumnik Z.	2007	10.1016/j.diabres.2006.09.009	Standards-compliant
2024-04-03	Yu Su	Pubmed	Novel association in chromosome 4q27 region with rheumatoid arthritis and confirmation of type 1 diabetes point to a general risk locus for autoimmune diseases	ZHERNAKOVA A, ALIZADEH BZ, BEVOVA M, VAN LEEUWEN MA, COENEN MJH, FRANKE B, FRANKE L, POSTHUMUS MD, VAN HEEL DA, VAN DER STEEGE G.	2007		Not related to PTPN22 SNPs and T1D risk
2024-04-03	Yu Su	Pubmed	Origin of de novo KCNJ11 mutations and risk of neonatal diabetes for subsequent siblings	Edghill EL, Gloyn AL, Goriely A, Harries LW, Flanagan SE, Rankin J, Hattersley AT, Ellard S.	2007	10.1210/jc.2006-2817	Duplicate document
2024-04-06	Peng-fei Fang	CNKI	Origin of de novo KCNJ11 mutations and risk of neonatal diabetes for subsequent siblings	Edghill EL, Gloyn AL, Goriely A, Harries LW, Flanagan SE, Rankin J, Hattersley AT, Ellard S.	2007		Not related to PTPN22 SNPs and T1D risk
2024-04-03	Yu Su	Pubmed	Permanent neonatal diabetes caused by dominant, recessive, or compound heterozygous SUR1 mutations with opposite functional effects	Ellard S, Flanagan SE, Girard CA, Patch AM, Harries LW, Parrish A, Edghill EL, Mackay DJ, Proks P, Shimomura K, Haberland H, Carson DJ, Shield JP, Hattersley AT, Ashcroft FM.	2007	10.1086/519174	Not related to PTPN22 SNPs and T1D risk
2024-04-03	Yu Su	Pubmed	Permanent neonatal diabetes due to KCNJ11 gene mutation	Letha S, Mammen D, Valamparampil JJ.	2007	10.1007/s12098-007-0175-y	Not related to PTPN22 SNPs and T1D risk
2024-04-03	Yu Su	Pubmed	Pharmacogenetics of glucose-lowering drug treatment: a systematic review	Bozkurt O, de Boer A, Grobbee DE, Heerdink ER, Burger H, Klungel OH.	2007	10.1007/BF03256250	Not related to PTPN22 SNPs and T1D risk
2024-04-03	Yu Su	Pubmed	Prevalence of permanent neonatal diabetes in Slovakia and successful replacement of insulin with sulfonylurea therapy in KCNJ11 and ABCC8 mutation carriers	Stanik J, Gasperikova D, Paskova M, Barak L, Javorkova J, Jancova E, Ciljakova M, Hlava P, Michalek J, Flanagan SE, Pearson E, Hattersley AT, Ellard S, Klimes I.	2007	10.1210/jc.2006-2490	Not related to PTPN22 SNPs and T1D risk
2024-04-03	Yu Su	Pubmed	Protein tyrosine phosphatase PTPN22 in human autoimmunity	Vang T, Miletic AV, Bottini N, Mustelin T.	2007	10.1080/08916930701464897	Not related to PTPN22 SNPs and T1D risk
2024-04-06	Peng-fei Fang	CNKI	Protein tyrosine phosphatase PTPN22 in human autoimmunity.	VANG T, MILETIC AV, BOTTINI N, MUSTELIN T.	2007		Duplicate document
2024-04-03	Yu Su	Pubmed	PTPN22 gene polymorphism in Behçet's disease	Sahin N, Bicakcigil M, Atagunduz P, Direskeneli H, Saruhan-Direskeneli G.	2007	10.1111/j.1399-0039.2007.00928.x	Duplicate document
2024-04-06	Peng-fei Fang	CNKI	PTPN22 gene polymorphism in Behçet's disease	Sahin N, Bicakcigil M, Atagunduz P, Direskeneli H, Saruhan-Direskeneli G.	2007		Not related to PTPN22 SNPs and T1D risk
2024-04-09	Yu Su	Pubmed	PTPN22 R620W functional variant in type 1 diabetes and autoimmunity related traits	Chelala C, Duchatelet S, Joffret ML, Bergholdt R, Dubois-Laforgue D, Ghandil P, Pociot F, Caillat-Zucman S, Timsit J, Julier C.	2007	10.2337/db06-0942	Standards-compliant
2024-04-15	Pei-dong Wu	Wanfang	PTPN22 R620W Functional Variant in Type 1 Diabetes and Autoimmunity Related Traits.	CHELALA C, DUCHATELET S, JOFFRET ML, BERGHOLDT R, DUBOIS-LAFORGUE D, GHANDIL P, POCIOT F, CAILLAT-ZUCMAN S, TIMSIT J, JULIER C.	2007		Duplicate document
2024-04-06	Peng-fei Fang	CNKI	PTPN22 R620W polymorphism is not associated with pemphigus.	K. MEJRI, M. KALLEL-SELLAMI, E. PETIT-TEIXEIRA, O. ABIDA, H. MBAREE, M. ZITOUNI, M. BEN AYED, V.H. TEIXEIRA, M. MOKNI, B. FAZZA, H. TURKI, F. TRON, D. GILBERT, H. MASMOUDI, F. CORNELIS, S. MAKNI.	2007		Duplicate document
2024-04-09	Yu Su	Pubmed	PTPN22 R620W polymorphism is not associated with pemphigus.	K. MEJRI, M. KALLEL-SELLAMI, E. PETIT-TEIXEIRA, O. ABIDA, H. MBAREE, M. ZITOUNI, M. BEN AYED, V.H. TEIXEIRA, M. MOKNI, B. FAZZA, H. TURKI, F. TRON, D. GILBERT, H. MASMOUDI, F. CORNELIS, S. MAKNI.	2007		Not related to PTPN22 SNPs and T1D risk
2024-04-09	Yu Su	Pubmed	PTPN22: its role in SLE and autoimmunity	Chung SA, Criswell LA.	2007	10.1080/08916930701510848	Not related to PTPN22 SNPs and T1D risk
2024-04-15	Pei-dong Wu	Wanfang	PTPN22基因多态性与自身免疫性内分泌疾病	郑瑞芝,李蓉,张素华.	2007	10.3760/cma.j.issn.1673-4157.2007.02.006	Not related to PTPN22 SNPs and T1D risk
2024-04-09	Yu Su	Pubmed	Relationship between E23K (an established type II diabetes-susceptibility variant within KCNJ11), polycystic ovary syndrome and androgen levels	Barber TM, Bennett AJ, Gloyn AL, Groves CJ, Sovio U, Ruokonen A, Martikainen H, Pouta A, Taponen S, Weedon MN, Hartikainen AL, Wass JA, Järvelin MR, Zeggini E, Franks S, McCarthy MI.	2007	10.1038/sj.ejhg.5201802	Not related to PTPN22 SNPs and T1D risk
2024-04-09	Yu Su	Pubmed	Screening of 134 single nucleotide polymorphisms (SNPs) previously associated with type 2 diabetes replicates association with 12 SNPs in nine genes	Willer CJ, Bonnycastle LL, Conneely KN, Duren WL, Jackson AU, Scott LJ, Narisu N, Chines PS, Skol A, Stringham HM, Petrie J, Erdos MR, Swift AJ, Enloe ST, Sprau AG, Smith E, Tong M, Doheny KF, Pugh EW, Watanabe RM, Buchanan TA, Valle TT, Bergman RN, Tuomilehto J, Mohlke KL, Collins FS, Boehnke M.	2007	10.2337/db06-0461	Duplicate document
2024-04-06	Peng-fei Fang	CNKI	Screening of 134 single nucleotide polymorphisms (SNPs) previously associated with type 2 diabetes replicates association with 12 SNPs in nine genes	Willer CJ, Bonnycastle LL, Conneely KN, Duren WL, Jackson AU, Scott LJ, Narisu N, Chines PS, Skol A, Stringham HM, Petrie J, Erdos MR, Swift AJ, Enloe ST, Sprau AG, Smith E, Tong M, Doheny KF, Pugh EW, Watanabe RM, Buchanan TA, Valle TT, Bergman RN, Tuomilehto J, Mohlke KL, Collins FS, Boehnke M.	2007		Not related to PTPN22 SNPs and T1D risk
2024-04-09	Yu Su	Pubmed	Sex-specific association of the human PTPN22 1858T-allele with type 1 diabetes	Nielsen C, Hansen D, Husby S, Lillevang ST.	2007	10.1111/j.1744-313X.2007.00720.x	Standards-compliant
2024-04-06	Peng-fei Fang	CNKI	SNPs in the KCNJ11-ABCC8 gene locus are associated with type 2 diabetes and blood pressure levels in the Japanese population	Sakamoto Y, Inoue H, Keshavarz P, Miyawaki K, Yamaguchi Y, Moritani M, Kunika K, Nakamura N, Yoshikawa T, Yasui N, Shiota H, Tanahashi T, Itakura M.	2007		Duplicate document
2024-04-09	Xue LI	Pubmed	SNPs in the KCNJ11-ABCC8 gene locus are associated with type 2 diabetes and blood pressure levels in the Japanese population	Sakamoto Y, Inoue H, Keshavarz P, Miyawaki K, Yamaguchi Y, Moritani M, Kunika K, Nakamura N, Yoshikawa T, Yasui N, Shiota H, Tanahashi T, Itakura M.	2007	10.1007/s10038-007-0190-x	Not related to PTPN22 SNPs and T1D risk
2024-04-09	Xue LI	Pubmed	Structure, inhibitor, and regulatory mechanism of Lyp, a lymphoid-specific tyrosine phosphatase implicated in autoimmune diseases	Yu X, Sun JP, He Y, Guo X, Liu S, Zhou B, Hudmon A, Zhang ZY.	2007	10.1073/pnas.0706233104	Not related to PTPN22 SNPs and T1D risk
2024-04-09	Xue LI	Pubmed	Sulfonylrea treatment in permanent neonatal diabetes due to G53D mutation in the KCNJ11 gene: improvement in glycemic control and neurological function	Gurgel LC, Crispim F, Noffs MH, Belzunces E, Rahal MA, Moisés RS.	2007	10.2337/dc07-1196	Not related to PTPN22 SNPs and T1D risk
2024-04-09	Xue LI	Pubmed	Sulfonylurea improves CNS function in a case of intermediate DEND syndrome caused by a mutation in KCNJ11	Mlynarski W, Tarasov AI, Gach A, Girard CA, Pietrzak I, Zubcevic L, Kusmierek J, Klupa T, Malecki MT, Ashcroft FM.	2007	10.1038/ncpneuro0640	Not related to PTPN22 SNPs and T1D risk
2024-04-09	Xue LI	Pubmed	Sulfonylurea-responsive diabetes in childhood	Landau Z, Wainstein J, Hanukoglu A, Tuval M, Lavie J, Glaser B.	2007	10.1016/j.jpeds.2007.03.004	Not related to PTPN22 SNPs and T1D risk
2024-04-09	Xue LI	Pubmed	Susceptibility to type 1 diabetes conferred by the PTPN22 C1858T polymorphism in the Spanish population	Santiago JL, Martínez A, de la Calle H, Fernández-Arquero M, Figueredo MA, de la Concha EG, Urcelay E.	2007	10.1186/1471-2350-8-54	Standards-compliant
2024-04-15	Pei-dong Wu	Wanfang	Susceptibility to type 1 diabetes conferred by the PTPN22C1858T polymorphism in the Spanish population	SANTIAGO JOSE LUIS, MARTÍNEZ ALFONSO, DE LA CALLE HERMENEGILDO, FERNÁNDEZ-ARQUERO MIGUEL, FIGUEREDO M ÁNGELES, DE LA CONCHA EMILIO G, URCELAY ELENA.	2007	10.1186/1471-2350-8-54	Duplicate document
2024-04-09	Xue LI	Pubmed	The majority of cases of neonatal diabetes in Spain can be explained by known genetic abnormalities	Rica I, Luzuriaga C, Pérez de Nanclares G, Estalella I, Aragonés A, Barrio R, Bilbao JR, Carlés C, Fernández C, Fernández JM, Fernández-Rebollo E, Gastaldo E, Giralt P, Gomez Vida JM, Gutiérrez A, López Siguero JP, Martínez-Aedo MJ, Muñoz M, Prieto J, Rodrigo J, Vargas F, Castano L.	2007	10.1111/j.1464-5491.2007.02140.x	Not related to PTPN22 SNPs and T1D risk
2024-04-09	Xue LI	Pubmed	The occurrence and the type of germline mutations in the RET gene in patients with medullary thyroid carcinoma and their unaffected kindred's from Central Poland.	PASZKO Z, SROMEK M, CZETWERTYNSKA M, SKASKO E, CZAPCZAK D, WISNIEWSKA A, PROKURAT A, CHRUPEK M, JAGIELSKA A, KOZLOWICZ-GUDZINSKA I.	2007		Not related to PTPN22 SNPs and T1D risk
2024-04-06	Peng-fei Fang	CNKI	The PTPN22 C1858T functional polymorphism and autoimmune diseases--a meta-analysis	Lee YH, Rho YH, Choi SJ, Ji JD, Song GG, Nath SK, Harley JB.	2007		Duplicate document
2024-04-15	Pei-dong Wu	Wanfang	The PTPN22 C1858T functional polymorphism and autoimmune diseases--a meta-analysis	Lee YH, Rho YH, Choi SJ, Ji JD, Song GG, Nath SK, Harley JB.	2007		Duplicate document
2024-04-09	Xue LI	Pubmed	The PTPN22 C1858T functional polymorphism and autoimmune diseases--a meta-analysis	Lee YH, Rho YH, Choi SJ, Ji JD, Song GG, Nath SK, Harley JB.	2007	10.1093/rheumatology/kel170	Not related to PTPN22 SNPs and T1D risk
2024-04-09	Xue LI	Pubmed	The PTPN22 promoter polymorphism -1123G>C association cannot be distinguished from the 1858C>T association in a Norwegian rheumatoid arthritis material	Viken MK, Olsson M, Flåm ST, Førre O, Kvien TK, Thorsby E, Lie BA.	2007	10.1111/j.1399-0039.2007.00871.x	Not related to PTPN22 SNPs and T1D risk
2024-04-06	Peng-fei Fang	CNKI	Transition from insulin to glyburide in a 4-month-old girl with neonatal diabetes mellitus caused by a mutation in KCNJ11	Chan YM, Laffel LM.	2007		Duplicate document
2024-04-15	Pei-dong Wu	Wanfang	Transition from insulin to glyburide in a 4-month-old girl with neonatal diabetes mellitus caused by a mutation in KCNJ11	Chan YM, Laffel LM.	2007		Duplicate document
2024-04-09	Xue LI	Pubmed	Transition from insulin to glyburide in a 4-month-old girl with neonatal diabetes mellitus caused by a mutation in KCNJ11	Chan YM, Laffel LM.	2007	10.1111/j.1399-5448.2007.00231.x	Not related to PTPN22 SNPs and T1D risk
2024-04-06	Peng-fei Fang	CNKI	Type 2 diabetes-associated missense polymorphisms KCNJ11 E23K and ABCC8 A1369S influence progression to diabetes and response to interventions in the Diabetes Prevention Program	Florez JC, Jablonski KA, Kahn SE, Franks PW, Dabelea D, Hamman RF, Knowler WC, Nathan DM, Altshuler D.	2007		Duplicate document
2024-04-15	Pei-dong Wu	Wanfang	Type 2 diabetes-associated missense polymorphisms KCNJ11 E23K and ABCC8 A1369S influence progression to diabetes and response to interventions in the Diabetes Prevention Program	Florez JC, Jablonski KA, Kahn SE, Franks PW, Dabelea D, Hamman RF, Knowler WC, Nathan DM, Altshuler D.	2007		Duplicate document
2024-04-09	Xue LI	Pubmed	Type 2 diabetes-associated missense polymorphisms KCNJ11 E23K and ABCC8 A1369S influence progression to diabetes and response to interventions in the Diabetes Prevention Program	Florez JC, Jablonski KA, Kahn SE, Franks PW, Dabelea D, Hamman RF, Knowler WC, Nathan DM, Altshuler D.	2007	10.2337/db06-0966	Not related to PTPN22 SNPs and T1D risk
2024-04-09	Xue LI	Pubmed	Variants of the transcription factor 7-like 2 (TCF7L2) gene are associated with type 2 diabetes in an African-American population enriched for nephropathy	Sale MM, Smith SG, Mychaleckyj JC, Keene KL, Langefeld CD, Leak TS, Hicks PJ, Bowden DW, Rich SS, Freedman BI.	2007	10.2337/db07-0012	Not related to PTPN22 SNPs and T1D risk
2024-04-15	Pei-dong Wu	Wanfang	肌萎缩侧索硬化患者血清和脑脊液中胰岛素样生长因子-1的研究	缑元冲.	2007	10.7666/d.y1157479	Duplicate document
2024-04-06	Peng-fei Fang	CNKI	肌萎缩侧索硬化患者血清和脑脊液中胰岛素样生长因子-1的研究	缑元冲.	2007		Not related to PTPN22 SNPs and T1D risk
2024-04-06	Peng-fei Fang	CNKI	抗维生素D佝偻病PHEX基因诊断研究	王静.	2007		Duplicate document
2024-04-15	Pei-dong Wu	Wanfang	抗维生素D佝偻病PHEX基因诊断研究	王静.	2007	10.7666/d.y1076316	Not related to PTPN22 SNPs and T1D risk
2024-04-15	Pei-dong Wu	Wanfang	中药一类新药RS胶囊Ⅰ期临床试验及药物代谢酶基因多态性的研究	唐波.	2007	10.7666/d.y1111275	Not related to PTPN22 SNPs and T1D risk
2024-04-09	Xue LI	Pubmed	[Genetic and humoral autoimmunity markers of type 1 diabetes: from theory to practice]	Silva ME, Mory D, Davini E.	2008	10.1590/s0004-27302008000200004	Not related to PTPN22 SNPs and T1D risk
2024-04-09	Xue LI	Pubmed	[Neonatal diabetes mellitus and KCNJ11 gene mutation: report of a family case]	Orío Hernández M, de la Serna Martínez M, González Casado I, Lapunzina P, Gracia Bouthelier R.	2008	10.1157/13123293	Not related to PTPN22 SNPs and T1D risk
2024-04-09	Xue LI	Pubmed	[Permanent neonatal diabetes with known genetic background: oral drugs in treatment of childhood diabetes]	Gach A, Gadzicka A, Młynarski W.	2008		Not related to PTPN22 SNPs and T1D risk
2024-04-09	Xue LI	Pubmed	[Relevance of the gene variant PTPN22 620W for rheumatology]	Melchers I, Ahnert P.	2008	10.1007/s00393-008-0381-7	Not related to PTPN22 SNPs and T1D risk
2024-04-09	Xue LI	Pubmed	A mutation (R826W) in nucleotide-binding domain 1 of ABCC8 reduces ATPase activity and causes transient neonatal diabetes	de Wet H, Proks P, Lafond M, Aittoniemi J, Sansom MS, Flanagan SE, Pearson ER, Hattersley AT, Ashcroft FM.	2008	10.1038/embor.2008.71	Not related to PTPN22 SNPs and T1D risk
2024-04-09	Xue LI	Pubmed	Association analysis of type 2 diabetes Loci in type 1 diabetes	Qu HQ, Grant SF, Bradfield JP, Kim C, Frackelton E, Hakonarson H, Polychronakos C.	2008	10.2337/db08-0270	Not related to PTPN22 SNPs and T1D risk
2024-04-09	Xue LI	Pubmed	Association between anti-ZnT8 autoantibody specificities and SLC30A8 Arg325Trp variant in Japanese patients with type 1 diabetes.	KAWASAKI E, UGA M, NAKAMURA K, KURIYA G, SATOH T, FUJISHIMA K, OZAKI M, ABIRU N, YAMASAKI H, WENZLAU JM, DAVIDSON HW, HUTTON JC, EGUCHI K.	2008		Not related to PTPN22 SNPs and T1D risk
2024-04-09	Xue LI	Pubmed	Association between KCNJ11 E23K genotype and cardiovascular and glucose metabolism phenotypes in older men and women	Yi Y, Dongmei L, Phares DA, Weiss EP, Brandauer J, Hagberg JM.	2008	10.1113/expphysiol.2007.038893	Not related to PTPN22 SNPs and T1D risk
2024-04-09	Xue LI	Pubmed	Association between PTPN22 C1858T and type 1 diabetes: a replication in continental Italy	Saccucci P, Del Duca E, Rapini N, Verrotti A, Piccinini S, Maccari A, Canu G, Angelini F, Fontana L, Giannini C, Chiarelli F, Manca Bitti ML, Bottini N.	2008	10.1111/j.1399-0039.2007.00987.x	Complete data not Reported
2024-04-09	Xue LI	Pubmed	Association of KCNJ11 and ABCC8 genetic polymorphisms with response to repaglinide in Chinese diabetic patients	He YY, Zhang R, Shao XY, Hu C, Wang CR, Lu JX, Bao YQ, Jia WP, Xiang KS.	2008	10.1111/j.1745-7254.2008.00840.x	Not related to PTPN22 SNPs and T1D risk
2024-04-09	Xue LI	Pubmed	Association of polymorphisms in complement component C3 gene with susceptibility to systemic lupus erythematosus.	MIYAGAWA H, YAMAI M, SAKAGUCHI D, KIYOHARA C, TSUKAMOTO H, KIMOTO Y, NAKAMURA T, LEE JH, TSAI CY, CHIANG BL, SHIMODA T, HARADA M, TAHIRA T, HAYASHI K, HORIUCHI T.	2008		Not related to PTPN22 SNPs and T1D risk
2024-04-06	Peng-fei Fang	CNKI	Association of polymorphisms in complement component C3 gene with susceptibility to systemic lupus erythematosus.	MIYAGAWA H, YAMAI M, SAKAGUCHI D, KIYOHARA C, TSUKAMOTO H, KIMOTO Y, NAKAMURA T, LEE JH, TSAI CY, CHIANG BL, SHIMODA T, HARADA M, TAHIRA T, HAYASHI K, HORIUCHI T.	2008		Duplicate document
2024-04-09	Xue LI	Pubmed	Coincidence of a novel KCNJ11 missense variant R365H with a paternally inherited 6q24 duplication in a patient with transient neonatal diabetes	Staník J, Lethby M, Flanagan SE, Gasperíková D, Milosovicová B, Lever M, Bullman H, Zubcevic L, Hattersley AT, Ellard S, Ashcroft FM, Klimes I.	2008	10.2337/dc08-0549	Not related to PTPN22 SNPs and T1D risk
2024-04-09	Xue LI	Pubmed	Comprehensive association study of type 2 diabetes and related quantitative traits with 222 candidate genes	Gaulton KJ, Willer CJ, Li Y, Scott LJ, Conneely KN, Jackson AU, Duren WL, Chines PS, Narisu N, Bonnycastle LL, Luo J, Tong M, Sprau AG, Pugh EW, Doheny KF, Valle TT, Abecasis GR, Tuomilehto J, Bergman RN, Collins FS, Boehnke M, Mohlke KL.	2008	10.2337/db07-1731	Not related to PTPN22 SNPs and T1D risk
2024-04-09	Xue LI	Pubmed	Cytochrome P450 2C9 *2 and *3 polymorphisms and the dose and effect of sulfonylurea in type II diabetes mellitus	Becker ML, Visser LE, Trienekens PH, Hofman A, van Schaik RH, Stricker BH.	2008	10.1038/sj.clpt.6100273	Not related to PTPN22 SNPs and T1D risk
2024-04-09	Xue LI	Pubmed	DEND mutation in Kir6.2 (KCNJ11) reveals a flexible N-terminal region critical for ATP-sensing of the KATP channel	Koster JC, Kurata HT, Enkvetchakul D, Nichols CG.	2008	10.1529/biophysj.108.138685	Not related to PTPN22 SNPs and T1D risk
2024-04-09	Xue LI	Pubmed	Diagnosis and treatment of neonatal diabetes: a United States experience	Støy J, Greeley SA, Paz VP, Ye H, Pastore AN, Skowron KB, Lipton RB, Cogen FR, Bell GI, Philipson LH; United States Neonatal Diabetes Working Group.	2008	10.1111/j.1399-5448.2008.00433.x	Not related to PTPN22 SNPs and T1D risk
2024-04-09	Xue LI	Pubmed	Dissecting the nutrigenomics, diabetes, and gastrointestinal disease interface: from risk assessment to health intervention	Ferguson LR.	2008	10.1089/omi.2008.0044	Not related to PTPN22 SNPs and T1D risk
2024-04-09	Xue LI	Pubmed	Effects of St John's wort and CYP2C9 genotype on the pharmacokinetics and pharmacodynamics of gliclazide	Xu H, Williams KM, Liauw WS, Murray M, Day RO, McLachlan AJ.	2008	10.1038/sj.bjp.0707685	Not related to PTPN22 SNPs and T1D risk
2024-04-09	Xue LI	Pubmed	Familial permanent neonatal diabetes with KCNJ11 mutation and the response to glyburide therapy--a three-year follow-up	Begum-Hasan J, Polychronakos C, Brill H.	2008	10.1515/jpem.2008.21.9.895	Not related to PTPN22 SNPs and T1D risk
2024-04-15	Pei-dong Wu	Wanfang	Familial prevalence and age of RET germline mutations: implications for screening.	MACHENS A, DRALLE H.	2008		Not related to PTPN22 SNPs and T1D risk
2024-04-09	Xue LI	Pubmed	FCRL3 -169CT functional polymorphism in type 1 diabetes and autoimmunity traits	Duchatelet S, Caillat-Zucman S, Dubois-Laforgue D, Blanc H, Timsit J, Julier C.	2008	10.1016/j.biopha.2007.09.003	Not related to PTPN22 SNPs and T1D risk
2024-04-09	Xue LI	Pubmed	Further evidence of a primary, causal association of the PTPN22 620W variant with type 1 diabetes	Zoledziewska M, Perra C, Orrù V, Moi L, Frongia P, Congia M, Bottini N, Cucca F.	2008	10.2337/db07-0289	Duplicate document
2024-04-15	Pei-dong Wu	Wanfang	Genes implicated in multiple sclerosis pathogenesis from consilience of genotyping and expression profiles in relapse and remission	ARTHUR ARIEL T, ARMATI PATRICIA J, BYE CHRIS, , HEARD ROBERT NS, STEWART GRAEME J, POLLARD JOHN D, BOOTH DAVID R.	2008	10.1186/1471-2350-9-17	Not related to PTPN22 SNPs and T1D risk
2024-04-09	Xue LI	Pubmed	Genes implicated in multiple sclerosis pathogenesis from consilience of genotyping and expression profiles in relapse and remission	ARTHUR ARIEL T, ARMATI PATRICIA J, BYE CHRIS, , HEARD ROBERT NS, STEWART GRAEME J, POLLARD JOHN D, BOOTH DAVID R.	2008		Duplicate document
2024-04-09	Xue LI	Pubmed	Genetic Basis of Type 1 Diabetes: Similarities and Differences between East and West	Ikegami H, Noso S, Babaya N, Hiromine Y, Kawabata Y.	2008	10.1900/RDS.2008.5.64	Not related to PTPN22 SNPs and T1D risk
2024-04-09	Xue LI	Pubmed	Genetic developments in autoimmune thyroid disease: an evolutionary process	Zeitlin AA, Simmonds MJ, Gough SC.	2008	10.1111/j.1365-2265.2007.03075.x	Not related to PTPN22 SNPs and T1D risk
2024-04-09	Xue LI	Pubmed	Genetic similarities between latent autoimmune diabetes in adults, type 1 diabetes, and type 2 diabetes	Cervin C, Lyssenko V, Bakhtadze E, Lindholm E, Nilsson P, Tuomi T, Cilio CM, Groop L.	2008	10.2337/db07-0299	Not related to PTPN22 SNPs and T1D risk
2024-04-09	Xue LI	Pubmed	Genetic study of Saudi diabetes (GSSD): significant association of the KCNJ11 E23K polymorphism with type 2 diabetes	Alsmadi O, Al-Rubeaan K, Wakil SM, Imtiaz F, Mohamed G, Al-Saud H, Al-Saud NA, Aldaghri N, Mohammad S, Meyer BF.	2008	10.1002/dmrr.777	Not related to PTPN22 SNPs and T1D risk
2024-04-09	Xue LI	Pubmed	Genetic variants associated with insulin resistance and metabolic syndrome in young Asian Indians with myocardial infarction	Ranjith N, Pegoraro RJ, Naidoo DP, Shanmugam R, Rom L.	2008	10.1089/met.2008.0023	Not related to PTPN22 SNPs and T1D risk
2024-04-09	Xue LI	Pubmed	Genetic variants in TCF7L2 and KCNJ11 genes in a Greek population with polycystic ovary syndrome	Christopoulos P, Mastorakos G, Gazouli M, Panidis D, Deligeoroglou E, Katsikis I, Papadias K, Diamandi-Kandarakis E, Creatsas G.	2008	10.1080/09513590802196379	Not related to PTPN22 SNPs and T1D risk
2024-04-09	Xue LI	Pubmed	Glibenclamide unresponsiveness in a Brazilian child with permanent neonatal diabetes mellitus and DEND syndrome due to a C166Y mutation in KCNJ11 (Kir6.2) gene	Della Manna T, Battistim C, Radonsky V, Savoldelli RD, Damiani D, Kok F, Pearson ER, Ellard S, Hattersley AT, Reis AF.	2008	10.1590/s0004-27302008000800024	Not related to PTPN22 SNPs and T1D risk
2024-04-09	Xue LI	Pubmed	Heterozygous missense mutations in the insulin gene are linked to permanent diabetes appearing in the neonatal period or in early infancy: a report from the French ND (Neonatal Diabetes) Study Group	Polak M, Dechaume A, Cavé H, Nimri R, Crosnier H, Sulmont V, de Kerdanet M, Scharfmann R, Lebenthal Y, Froguel P, Vaxillaire M; French ND (Neonatal Diabetes) Study Group.	2008	10.2337/db07-1358	Not related to PTPN22 SNPs and T1D risk
2024-04-09	Xue LI	Pubmed	Identification of mutations in the Kir6.2 subunit of the K(ATP) channel	Flanagan SE, Ellard S.	2008	10.1007/978-1-59745-526-8_18	Not related to PTPN22 SNPs and T1D risk
2024-04-06	Peng-fei Fang	CNKI	Identification of mutations in the Kir6.2 subunit of the K(ATP) channel	Flanagan SE, Ellard S.	2008		Duplicate document
2024-04-09	Xue LI	Pubmed	Impact of common type 2 diabetes risk polymorphisms in the DESIR prospective study	Vaxillaire M, Veslot J, Dina C, Proença C, Cauchi S, Charpentier G, Tichet J, Fumeron F, Marre M, Meyre D, Balkau B, Froguel P; DESIR Study Group.	2008	10.2337/db07-0615	Not related to PTPN22 SNPs and T1D risk
2024-04-09	Xue LI	Pubmed	Impact of diabetes susceptibility loci on progression from pre-diabetes to diabetes in at-risk individuals of the diabetes prevention trial-type 1 (DPT-1)	Butty V, Campbell C, Mathis D, Benoist C; DPT-1 Study Group.	2008	10.2337/db07-1736	Not related to PTPN22 SNPs and T1D risk
2024-04-09	Xue LI	Pubmed	Impact of nine common type 2 diabetes risk polymorphisms in Asian Indian Sikhs: PPARG2 (Pro12Ala), IGF2BP2, TCF7L2 and FTO variants confer a significant risk	Sanghera DK, Ortega L, Han S, Singh J, Ralhan SK, Wander GS, Mehra NK, Mulvihill JJ, Ferrell RE, Nath SK, Kamboh MI.	2008	10.1186/1471-2350-9-59	Not related to PTPN22 SNPs and T1D risk
2024-04-09	Xue LI	Pubmed	Insulin mutation screening in 1,044 patients with diabetes: mutations in the INS gene are a common cause of neonatal diabetes but a rare cause of diabetes diagnosed in childhood or adulthood	Edghill EL, Flanagan SE, Patch AM, Boustred C, Parrish A, Shields B, Shepherd MH, Hussain K, Kapoor RR, Malecki M, MacDonald MJ, Støy J, Steiner DF, Philipson LH, Bell GI; Neonatal Diabetes International Collaborative Group; Hattersley AT, Ellard S.	2008	10.2337/db07-1405	Not related to PTPN22 SNPs and T1D risk
2024-04-09	Xue LI	Pubmed	Joint effects of HLA, INS, PTPN22 and CTLA4 genes on the risk of type 1 diabetes	Bjørnvold M, Undlien DE, Joner G, Dahl-Jørgensen K, Njølstad PR, Akselsen HE, Gervin K, Rønningen KS, Stene LC.	2008	10.1007/s00125-008-0932-0	Duplicate document
2024-04-09	Xue LI	Pubmed	Mosaic paternal uniparental isodisomy and an ABCC8 gene mutation in a patient with permanent neonatal diabetes and hemihypertrophy	Shield JP, Flanagan SE, Mackay DJ, Harries LW, Proks P, Girard C, Ashcroft FM, Temple IK, Ellard S.	2008	10.2337/db07-0999	Not related to PTPN22 SNPs and T1D risk
2024-04-09	Xue LI	Pubmed	Neonatal diabetes mellitus because of pancreatic agenesis with dysmorphic features and recurrent bacterial infections	Taha D, Bardise J, Hegab A, Bonnefond A, Marchand M, Drunat S, Vaxillaire M, Polak M.	2008	10.1111/j.1399-5448.2007.00365.x	Not related to PTPN22 SNPs and T1D risk
2024-04-09	Xue LI	Pubmed	Neonatal diabetes: genetic implications in treatment	Sebastián Ochoa A, Fernández-García D, Rozas Moreno P, Reyes-García R, López-Ibarra Lozano PJ, Fernández García JM.	2008	10.1016/S1575-0922(08)70651-X	Not related to PTPN22 SNPs and T1D risk
2024-04-09	Xue LI	Pubmed	Newly identified loci highlight beta cell dysfunction as a key cause of type 2 diabetes: where are the insulin resistance genes?	Florez JC.	2008	10.1007/s00125-008-1025-9	Not related to PTPN22 SNPs and T1D risk
2024-04-09	Xue LI	Pubmed	No evidence for association of PTPN22 R620W functional variant C1858T with type 1 diabetes in Asian Indians	Baniasadi V, Das SN.	2008	10.1111/j.1582-4934.2008.00222.x	Duplicate document
2024-04-09	Xue LI	Pubmed	No evidence that established type 2 diabetes susceptibility variants in the PPARG and KCNJ11 genes have pleiotropic effects on early growth	Bennett AJ, Sovio U, Ruokonen A, Martikainen H, Pouta A, Hartikainen AL, Franks S, Elliott P, Järvelin MR, McCarthy MI.	2008	10.1007/s00125-007-0863-1	Not related to PTPN22 SNPs and T1D risk
2024-04-09	Xue LI	Pubmed	Novel de novo mutation in sulfonylurea receptor 1 presenting as hyperinsulinism in infancy followed by overt diabetes in early adolescence	Abdulhadi-Atwan M, Bushman J, Tornovsky-Babaey S, Perry A, Abu-Libdeh A, Glaser B, Shyng SL, Zangen DH.	2008	10.2337/db08-0159	Not related to PTPN22 SNPs and T1D risk
2024-04-09	Xue LI	Pubmed	Novel homozygous AIRE mutation in a German patient with severe APECED	von Schnurbein J, Lahr G, Posovszky C, Debatin KM, Wabitsch M.	2008	10.1515/jpem.2008.21.10.1003	Not related to PTPN22 SNPs and T1D risk
2024-04-09	Xue LI	Pubmed	Outpatient transition of an infant with permanent neonatal diabetes due to a KCNJ11 activating mutation from subcutaneous insulin to oral glyburide	Bremer AA, Ranadive S, Lustig RH.	2008	10.1111/j.1399-5448.2007.00316.x	Not related to PTPN22 SNPs and T1D risk
2024-04-09	Xue LI	Pubmed	Prevalence of common disease-associated variants in Asian Indians	Pemberton TJ, Mehta NU, Witonsky D, Di Rienzo A, Allayee H, Conti DV, Patel PI.	2008	10.1186/1471-2156-9-13	Not related to PTPN22 SNPs and T1D risk
2024-04-09	Xue LI	Pubmed	Protein tyrosine phosphatase non-receptor type 22 gene variants at position 1858 are associated with type 1 and type 2 diabetes in Estonian population	Douroudis K, Prans E, Haller K, Nemvalts V, Rajasalu T, Tillmann V, Kisand K, Uibo R.	2008	10.1111/j.1399-0039.2008.01115.x	Standards-compliant
2024-04-12	Yu Su	Meta-analysis	PTPN22 Trp620 explains the association of chromosome 1p13 with type 1 diabetes and shows a statistical interaction with HLA class II genotypes	Smyth,Deborah J.	2008	10.2337/db07-1131	Standards-compliant
2024-04-09	Xue LI	Pubmed	Reduced CD4+T cell activation in children with type 1 diabetes carrying the PTPN22/Lyp 620Trp variant	Aarnisalo J, Treszl A, Svec P, Marttila J, Oling V, Simell O, Knip M, Körner A, Madacsy L, Vasarhelyi B, Ilonen J, Hermann R.	2008	10.1016/j.jaut.2008.01.001	Not related to PTPN22 SNPs and T1D risk
2024-04-09	Xue LI	Pubmed	Reviews of Selected Pharmacogenetic Tests for Non-Cancer and Cancer Conditions	Raman G, Trikalinos TA, Zintzaras E, Kitsios G, Ziogas D, Ip S, Lau J.	2008		Not related to PTPN22 SNPs and T1D risk
2024-04-09	Xue LI	Pubmed	Ser1369Ala variant in sulfonylurea receptor gene ABCC8 is associated with antidiabetic efficacy of gliclazide in Chinese type 2 diabetic patients	Feng Y, Mao G, Ren X, Xing H, Tang G, Li Q, Li X, Sun L, Yang J, Ma W, Wang X, Xu X.	2008	10.2337/dc07-2248	Not related to PTPN22 SNPs and T1D risk
2024-04-09	Xue LI	Pubmed	Shared and distinct genetic variants in type 1 diabetes and celiac disease	Smyth DJ, Plagnol V, Walker NM, Cooper JD, Downes K, Yang JH, Howson JM, Stevens H, McManus R, Wijmenga C, Heap GA, Dubois PC, Clayton DG, Hunt KA, van Heel DA, Todd JA.	2008	10.1056/NEJMoa0807917	Duplicate document
2024-04-15	Pei-dong Wu	Wanfang	Study of Kir6.2/KCNJ11 gene in a sudden cardiac death pedigree	Wan J, Xiong C, Zheng F, Zhou X, Huang C, Jiang H.	2008		Duplicate document
2024-04-09	Xue LI	Pubmed	Study of Kir6.2/KCNJ11 gene in a sudden cardiac death pedigree	Wan J, Xiong C, Zheng F, Zhou X, Huang C, Jiang H.	2008	10.1007/s11033-007-9060-z	Not related to PTPN22 SNPs and T1D risk
2024-04-09	Xue LI	Pubmed	Sulphonylurea therapy improves cognition in a patient with the V59M KCNJ11 mutation	Slingerland AS, Hurkx W, Noordam K, Flanagan SE, Jukema JW, Meiners LC, Bruining GJ, Hattersley AT, Hadders-Algra M.	2008	10.1111/j.1464-5491.2007.02373.x	Not related to PTPN22 SNPs and T1D risk
2024-04-09	Xue LI	Pubmed	Testing for linkage and association with rheumatoid arthritis a ptpn22 promoter polymorphism reported to be associated and linked with type 1 diabetes in the Caucasian population	Dieudé P, Teixeira VH, Pierlot C, Cornélis F, Petit-Teixeira E; ECRAF.	2008	10.1136/ard.2007.077180	Not related to PTPN22 SNPs and T1D risk
2024-04-09	Xue LI	Pubmed	The FCRL3 -169T>C polymorphism is associated with rheumatoid arthritis and shows suggestive evidence of involvement with juvenile idiopathic arthritis in a Scandinavian panel of autoimmune diseases	Eike MC, Nordang GB, Karlsen TH, Boberg KM, Vatn MH; IBSEN study group; Dahl-Jørgensen K, Rønningen KS, Joner G, Flatø B, Bergquist A, Thorsby E, Førre O, Kvien TK, Undlien DE, Lie BA.	2008	10.1136/ard.2007.077826	Not related to PTPN22 SNPs and T1D risk
2024-04-09	Xue LI	Pubmed	The functional R620W variant of the PTPN22 gene is associated with celiac disease	Santin I, Castellanos-Rubio A, Aransay AM, Castaño L, Vitoria JC, Bilbao JR.	2008	10.1111/j.1399-0039.2007.01002.x	Not related to PTPN22 SNPs and T1D risk
2024-04-09	Xue LI	Pubmed	The G53D mutation in Kir6.2 (KCNJ11) is associated with neonatal diabetes and motor dysfunction in adulthood that is improved with sulfonylurea therapy	Koster JC, Cadario F, Peruzzi C, Colombo C, Nichols CG, Barbetti F.	2008	10.1210/jc.2007-1826	Not related to PTPN22 SNPs and T1D risk
2024-04-09	Xue LI	Pubmed	The protein tyrosine phosphatase nonreceptor 22 (PTPN22) is associated with high GAD antibody titer in latent autoimmune diabetes in adults: Non Insulin Requiring Autoimmune Diabetes (NIRAD) Study 3	Petrone A, Suraci C, Capizzi M, Giaccari A, Bosi E, Tiberti C, Cossu E, Pozzilli P, Falorni A, Buzzetti R; NIRAD Study Group.	2008	10.2337/dc07-1457	Not related to PTPN22 SNPs and T1D risk
2024-04-09	Xue LI	Pubmed	The PTPN22 1858T gene variant in type 1 diabetes is associated with reduced residual beta-cell function and worse metabolic control	Petrone A, Spoletini M, Zampetti S, Capizzi M, Zavarella S, Osborn J, Pozzilli P, Buzzetti R; Immunotherapy Diabetes (IMDIAB) Group.	2008	10.2337/dc07-1158	Complete data not Reported
2024-04-06	Peng-fei Fang	CNKI	TrkB对结肠癌侵袭转移的作用研究	马思平.	2008		Not related to PTPN22 SNPs and T1D risk
2024-04-09	Xue LI	Pubmed	Variable phenotypic spectrum of diabetes mellitus in a family carrying a novel KCNJ11 gene mutation	D'Amato E, Tammaro P, Craig TJ, Tosi A, Giorgetti R, Lorini R, Ashcroft FM.	2008	10.1111/j.1464-5491.2008.02443.x	Not related to PTPN22 SNPs and T1D risk
2024-04-15	Pei-dong Wu	Wanfang	碱基切除修复基因MUTYH与结直肠癌的易感性的相关研究	于淼.	2008	10.7666/d.y1653624	Not related to PTPN22 SNPs and T1D risk
2024-04-15	Pei-dong Wu	Wanfang	嗜热厌氧梭菌降解纤维素及产氢特性研究	刘艳.	2008	10.7666/d.Y1421815	Not related to PTPN22 SNPs and T1D risk
2024-04-15	Pei-dong Wu	Wanfang	苏云金芽胞杆菌杀虫晶体蛋白Cry1Ca7分子设计	任羽.	2008	10.7666/d.Y1422532	Not related to PTPN22 SNPs and T1D risk
2024-04-15	Pei-dong Wu	Wanfang	线粒体基因组与高原习服适应相关性的初步研究	罗勇军.	2008	10.7666/d.y1571649	Not related to PTPN22 SNPs and T1D risk
2024-04-15	Pei-dong Wu	Wanfang	脂蛋白相关磷脂酶A<,2>（Lp-PLA<,2>）基因多态性与冠心病关联研究	李莉芸.	2008	10.7666/d.Y1319799	Not related to PTPN22 SNPs and T1D risk
2024-04-15	Pei-dong Wu	Wanfang	植物发育突变体的蛋白质组学研究	萧小鹃.	2008	10.7666/d.y1448948	Not related to PTPN22 SNPs and T1D risk
2024-04-09	Xue LI	Pubmed	[Association of the C1858T polymorphism of the PTPN22 gene with type 1 diabetes]	Lavrikova EIu, Nikitin AG, Seregin IuA, Zil'berman LI, Tsitlidze NM, Kuraeva TL, Peterkova VA, Dedov II, Nosikov VV.	2009		Duplicate document
2024-04-13	Xue LI	Pubmed	[Diabetes in infants may be treated with sulfonylurea as a replacement for insulin]	Lauridsen MH, Boesgaard TW, Pedersen OB, Hansen T, Hertz B.	2009		Not related to PTPN22 SNPs and T1D risk
2024-04-13	Xue LI	Pubmed	[Side effects of caffeine]	Dworzański W, Opielak G, Burdan F.	2009		Not related to PTPN22 SNPs and T1D risk
2024-04-06	Peng-fei Fang	CNKI	[Side effects of caffeine]	Dworzański W, Opielak G, Burdan F.	2009		Duplicate document
2024-04-06	Peng-fei Fang	CNKI	1型糖尿病与甲状腺自身免疫的关联及其预测研究	金萍	2009		Not related to PTPN22 SNPs and T1D risk
2024-04-13	Xue LI	Pubmed	An in-frame deletion in Kir6.2 (KCNJ11) causing neonatal diabetes reveals a site of interaction between Kir6.2 and SUR1	Craig TJ, Shimomura K, Holl RW, Flanagan SE, Ellard S, Ashcroft FM.	2009	10.1210/jc.2009-0159	Not related to PTPN22 SNPs and T1D risk
2024-04-13	Xue LI	Pubmed	Analysis of 19 genes for association with type I diabetes in the Type I Diabetes Genetics Consortium families	Howson JM, Walker NM, Smyth DJ, Todd JA; Type I Diabetes Genetics Consortium.	2009	10.1038/gene.2009.96	Duplicate document
2024-04-15	Pei-dong Wu	Wanfang	Analysis of 19 genes for association with type i diabetes in the Type i Diabetes Genetics Consortium families	HOWSON,J.M.M., WALKER,N.M., SMYTH,D.J., TODD,J.A..	2009	10.1038/gene.2009.96	Duplicate document
2024-04-13	Xue LI	Pubmed	Analysis of two KCNJ11 neonatal diabetes mutations, V59G and V59A, and the analogous KCNJ8 I60G substitution: differences between the channel subtypes formed with SUR1	Winkler M, Lutz R, Russ U, Quast U, Bryan J.	2009	10.1074/jbc.M805435200	Not related to PTPN22 SNPs and T1D risk
2024-04-13	Xue LI	Pubmed	Association between insulin secretion, insulin sensitivity and type 2 diabetes susceptibility variants identified in genome-wide association studies	Ruchat SM, Elks CE, Loos RJ, Vohl MC, Weisnagel SJ, Rankinen T, Bouchard C, Pérusse L.	2009	10.1007/s00592-008-0080-5	Not related to PTPN22 SNPs and T1D risk
2024-04-13	Xue LI	Pubmed	Association of PTPN22 C1858T and CTLA-4 A49G polymorphisms with Type 1 Diabetes in Croatians	Korolija M, Renar IP, Hadzija M, Medvidović EP, Pavković P, Jokić M, Hadzija MP.	2009	10.1016/j.diabres.2009.09.012	Standards-compliant
2024-04-13	Xue LI	Pubmed	Autoimmune thyroiditis and diabetes: dissecting the joint genetic susceptibility in a large cohort of multiplex families	Villano MJ, Huber AK, Greenberg DA, Golden BK, Concepcion E, Tomer Y.	2009	10.1210/jc.2008-2193	Not related to PTPN22 SNPs and T1D risk
2024-04-13	Xue LI	Pubmed	Clinical profile and etiology of diabetes mellitus with onset at less than 6 months of age	Valamparampil JJ, Chirakkarot S, Savida P, Omana S.	2009	10.1016/S1607-551X(09)70571-6	Not related to PTPN22 SNPs and T1D risk
2024-04-13	Xue LI	Pubmed	Coexpression of the type 2 diabetes susceptibility gene variants KCNJ11 E23K and ABCC8 S1369A alter the ATP and sulfonylurea sensitivities of the ATP-sensitive K(+) channel	Hamming KS, Soliman D, Matemisz LC, Niazi O, Lang Y, Gloyn AL, Light PE.	2009	10.2337/db09-0143	Not related to PTPN22 SNPs and T1D risk
2024-04-13	Xue LI	Pubmed	Common type 2 diabetes risk gene variants associate with gestational diabetes	Lauenborg J, Grarup N, Damm P, Borch-Johnsen K, Jørgensen T, Pedersen O, Hansen T.	2009	10.1210/jc.2008-1336	Not related to PTPN22 SNPs and T1D risk
2024-04-13	Xue LI	Pubmed	Confirmation of multiple risk Loci and genetic impacts by a genome-wide association study of type 2 diabetes in the Japanese population	Takeuchi F, Serizawa M, Yamamoto K, Fujisawa T, Nakashima E, Ohnaka K, Ikegami H, Sugiyama T, Katsuya T, Miyagishi M, Nakashima N, Nawata H, Nakamura J, Kono S, Takayanagi R, Kato N.	2009	10.2337/db08-1494	Not related to PTPN22 SNPs and T1D risk
2024-04-13	Xue LI	Pubmed	Confirmation of the genetic association of CTLA4 and PTPN22 with ANCA-associated vasculitis	Carr EJ, Niederer HA, Williams J, Harper L, Watts RA, Lyons PA, Smith KG.	2009	10.1186/1471-2350-10-121	Not related to PTPN22 SNPs and T1D risk
2024-04-13	Xue LI	Pubmed	Construction of a prediction model for type 2 diabetes mellitus in the Japanese population based on 11 genes with strong evidence of the association	Miyake K, Yang W, Hara K, Yasuda K, Horikawa Y, Osawa H, Furuta H, Ng MC, Hirota Y, Mori H, Ido K, Yamagata K, Hinokio Y, Oka Y, Iwasaki N, Iwamoto Y, Yamada Y, Seino Y, Maegawa H, Kashiwagi A, Wang HY, Tanahashi T, Nakamura N, Takeda J, Maeda E, Yamamoto K, Tokunaga K, Ma RC, So WY, Chan JC, Kamatani N, Makino H, Nanjo K, Kadowaki T, Kasuga M.	2009	10.1038/jhg.2009.17	Not related to PTPN22 SNPs and T1D risk
2024-04-13	Xue LI	Pubmed	Contribution of type 2 diabetes associated loci in the Arabic population from Tunisia: a case-control study	Ezzidi I, Mtiraoui N, Cauchi S, Vaillant E, Dechaume A, Chaieb M, Kacem M, Almawi WY, Froguel P, Mahjoub T, Vaxillaire M.	2009	10.1186/1471-2350-10-33	Not related to PTPN22 SNPs and T1D risk
2024-04-06	Peng-fei Fang	CNKI	Contribution of type 2 diabetes associated loci in the Arabic population from Tunisia: a case-control study	Ezzidi I, Mtiraoui N, Cauchi S, Vaillant E, Dechaume A, Chaieb M, Kacem M, Almawi WY, Froguel P, Mahjoub T, Vaxillaire M.	2009		Duplicate document
2024-04-13	Xue LI	Pubmed	CYP4A11 polymorphism correlates with coronary endothelial dysfunction in patients with coronary artery disease--the ENCORE Trials	Hermann M, Hellermann JP, Quitzau K, Hoffmann MM, Gasser T, Meinertz T, Münzel T, Fleming I, Lüscher TF.	2009	10.1016/j.atherosclerosis.2009.06.009	Not related to PTPN22 SNPs and T1D risk
2024-04-15	Pei-dong Wu	Wanfang	CYP4A11 polymorphism correlates with coronary endothelial dysfunction in patients with coronary artery disease--the ENCORE Trials	Hermann M, Hellermann JP, Quitzau K, Hoffmann MM, Gasser T, Meinertz T, Münzel T, Fleming I, Lüscher TF.	2009		Duplicate document
2024-04-13	Xue LI	Pubmed	Do non-HLA genes influence development of persistent islet autoimmunity and type 1 diabetes in children with high-risk HLA-DR,DQ genotypes?	Steck AK, Zhang W, Bugawan TL, Barriga KJ, Blair A, Erlich HA, Eisenbarth GS, Norris JM, Rewers MJ.	2009	10.2337/db08-1179	Duplicate document
2024-04-13	Xue LI	Pubmed	Effect of genetic variants in KCNJ11, ABCC8, PPARG and HNF4A loci on the susceptibility of type 2 diabetes in Chinese Han population	Wang F, Han XY, Ren Q, Zhang XY, Han LC, Luo YY, Zhou XH, Ji LN.	2009		Not related to PTPN22 SNPs and T1D risk
2024-04-13	Xue LI	Pubmed	Ethnic difference in patients with type 2 diabetes mellitus in inter-East Asian populations: a systematic review and meta-analysis focusing on gene polymorphism	Takeuchi M, Okamoto K, Takagi T, Ishii H.	2009	10.1111/j.1753-0407.2009.00040.x	Not related to PTPN22 SNPs and T1D risk
2024-04-13	Xue LI	Pubmed	Evidence of interaction between type 2 diabetes susceptibility genes and dietary fat intake for adiposity and glucose homeostasis-related phenotypes	Ruchat SM, Elks CE, Loos RJ, Vohl MC, Weisnagel SJ, Rankinen T, Bouchard C, Pérusse L.	2009	10.1159/000259341	Not related to PTPN22 SNPs and T1D risk
2024-04-13	Xue LI	Pubmed	Examination of type 2 diabetes loci implicates CDKAL1 as a birth weight gene	Zhao J, Li M, Bradfield JP, Wang K, Zhang H, Sleiman P, Kim CE, Annaiah K, Glaberson W, Glessner JT, Otieno FG, Thomas KA, Garris M, Hou C, Frackelton EC, Chiavacci RM, Berkowitz RI, Hakonarson H, Grant SF.	2009	10.2337/db09-0506	Not related to PTPN22 SNPs and T1D risk
2024-04-15	Pei-dong Wu	Wanfang	Follow-up of 1715 SNPs from the Wellcome Trust Case Control Consortium genome-wide association study in type i diabetes families	COOPER,J.D., WALKER,N.M., SMYTH,D.J., DOWNES,K., HEALY,B.C., TODD,J.A..	2009	10.1038/gene.2009.97	Duplicate document
2024-04-13	Xue LI	Pubmed	Follow-up of 1715 SNPs from the Wellcome Trust Case Control Consortium genome-wide association study in type I diabetes families	Cooper JD, Walker NM, Smyth DJ, Downes K, Healy BC, Todd JA; Type I Diabetes Genetics Consortium.	2009	10.1038/gene.2009.97	Not related to PTPN22 SNPs and T1D risk
2024-04-13	Xue LI	Pubmed	Genetic determinants of type 1 diabetes: immune response genes	Kumar N, Kaur G, Mehra N.	2009	10.2217/bmm.09.7	Duplicate document
2024-04-13	Xue LI	Pubmed	Genetic variant in the IGF2BP2 gene may interact with fetal malnutrition to affect glucose metabolism	van Hoek M, Langendonk JG, de Rooij SR, Sijbrands EJ, Roseboom TJ.	2009	10.2337/db08-1173	Not related to PTPN22 SNPs and T1D risk
2024-04-13	Xue LI	Pubmed	Genetic variations in the pancreatic ATP-sensitive potassium channel, beta-cell dysfunction, and susceptibility to type 2 diabetes	Chistiakov DA, Potapov VA, Khodirev DC, Shamkhalova MS, Shestakova MV, Nosikov VV.	2009	10.1007/s00592-008-0056-5	Not related to PTPN22 SNPs and T1D risk
2024-04-13	Xue LI	Pubmed	Glibenclamide treatment in relapsed transient neonatal diabetes as a result of a KCNJ11 activating mutation (N48D)	Martín-Frías M, Colino E, Pérez de Nanclares G, Alonso M, Ros P, Barrio R.	2009	10.1111/j.1464-5491.2009.02704.x	Not related to PTPN22 SNPs and T1D risk
2024-04-13	Xue LI	Pubmed	Improved diabetic control during oral sulfonylurea treatment in two children with permanent neonatal diabetes mellitus	Ting WH, Huang CY, Lo FS, Lee HC, Lin CL, Guo WL, Lee YJ.	2009	10.1515/jpem.2009.22.7.661	Not related to PTPN22 SNPs and T1D risk
2024-04-13	Xue LI	Pubmed	Influence of genetic polymorphisms on the pharmacokinetics and pharmaco-dynamics of sulfonylurea drugs	Xu H, Murray M, McLachlan AJ.	2009	10.2174/138920009789375388	Not related to PTPN22 SNPs and T1D risk
2024-04-13	Xue LI	Pubmed	Interaction between prenatal growth and high-risk genotypes in the development of type 2 diabetes	Pulizzi N, Lyssenko V, Jonsson A, Osmond C, Laakso M, Kajantie E, Barker DJ, Groop LC, Eriksson JG.	2009	10.1007/s00125-009-1291-1	Not related to PTPN22 SNPs and T1D risk
2024-04-13	Xue LI	Pubmed	Interplay between PTPN22 C1858T polymorphism and cow's milk formula exposure in type 1 diabetes	Lempainen J, Vaarala O, Mäkelä M, Veijola R, Simell O, Knip M, Hermann R, Ilonen J.	2009	10.1016/j.jaut.2009.04.003	Not related to PTPN22 SNPs and T1D risk
2024-04-13	Xue LI	Pubmed	Metabolic control in type 2 diabetes is associated with sulfonylurea receptor-1 (SUR-1) but not with KCNJ11 polymorphisms	Nikolac N, Simundic AM, Katalinic D, Topic E, Cipak A, Zjacic Rotkvic V.	2009	10.1016/j.arcmed.2009.06.006	Not related to PTPN22 SNPs and T1D risk
2024-04-13	Xue LI	Pubmed	Mutations in the ABCC8 gene can cause autoantibody-negative insulin-dependent diabetes	Hartemann-Heurtier A, Simon A, Bellanné-Chantelot C, Reynaud R, Cavé H, Polak M, Vaxillaire M, Grimaldi A.	2009	10.1016/j.diabet.2009.01.003	Not related to PTPN22 SNPs and T1D risk
2024-04-13	Xue LI	Pubmed	Neonatal diabetes in a child positive for islet cell antibodies at onset and Kir6.2 activating mutation	Gach A, Wyka K, Pietrzak I, Wegner O, Malecki MT, Mlynarski W.	2009	10.1016/j.diabres.2009.07.011	Not related to PTPN22 SNPs and T1D risk
2024-04-13	Xue LI	Pubmed	Neonatal diabetes mellitus with pancreatic agenesis in an infant with homozygous IPF-1 Pro63fsX60 mutation	Thomas IH, Saini NK, Adhikari A, Lee JM, Kasa-Vubu JZ, Vazquez DM, Menon RK, Chen M, Fajans SS.	2009	10.1111/j.1399-5448.2009.00526.x	Not related to PTPN22 SNPs and T1D risk
2024-04-13	Xue LI	Pubmed	No Association of Obesity and Type 2 Diabetes Mellitus Related Genetic Variants With Colon Cancer	Thompson CL, Plummer SJ, Tucker TC, Casey G, Li L.	2009	10.4021/gr2009.11.1323	Not related to PTPN22 SNPs and T1D risk
2024-04-13	Xue LI	Pubmed	Permanent Neonatal Diabetes in a Patient with a KCNJ11/Q52R Mutation Accompanied by Intermittent Hypoglycemia and Liver Failure	Shaw ND, Majzoub JA.	2009	10.1155/2009/453240	Not related to PTPN22 SNPs and T1D risk
2024-04-13	Xue LI	Pubmed	Pharmacogenetics and future strategies in treating hyperglycaemia in diabetes	Pearson ER.	2009	10.2741/3532	Not related to PTPN22 SNPs and T1D risk
2024-04-13	Xue LI	Pubmed	PPARG, KCNJ11, CDKAL1, CDKN2A-CDKN2B, IDE-KIF11-HHEX, IGF2BP2 and SLC30A8 are associated with type 2 diabetes in a Chinese population	Hu C, Zhang R, Wang C, Wang J, Ma X, Lu J, Qin W, Hou X, Wang C, Bao Y, Xiang K, Jia W.	2009	10.1371/journal.pone.0007643	Not related to PTPN22 SNPs and T1D risk
2024-04-13	Xue LI	Pubmed	Presence of CYP2C9*3 allele increases risk for hypoglycemia in Type 2 diabetic patients treated with sulfonylureas	Ragia G, Petridis I, Tavridou A, Christakidis D, Manolopoulos VG.	2009	10.2217/pgs.09.96	Not related to PTPN22 SNPs and T1D risk
2024-04-13	Xue LI	Pubmed	Prioritizing genes for follow-up from genome wide association studies using information on gene expression in tissues relevant for type 2 diabetes mellitus	Parikh H, Lyssenko V, Groop LC.	2009	10.1186/1755-8794-2-72	Not related to PTPN22 SNPs and T1D risk
2024-04-13	Xue LI	Pubmed	Replication study of candidate genes associated with type 2 diabetes based on genome-wide screening	Tabara Y, Osawa H, Kawamoto R, Onuma H, Shimizu I, Miki T, Kohara K, Makino H.	2009	10.2337/db07-1785	Not related to PTPN22 SNPs and T1D risk
2024-04-13	Xue LI	Pubmed	Resistin gene variation is associated with systemic inflammation but not plasma adipokine levels, metabolic syndrome or coronary atherosclerosis in nondiabetic Caucasians	Qasim AN, Metkus TS, Tadesse M, Lehrke M, Restine S, Wolfe ML, Hannenhalli S, Cappola T, Rader DJ, Reilly MP.	2009	10.1111/j.1365-2265.2008.03375.x	Not related to PTPN22 SNPs and T1D risk
2024-04-15	Pei-dong Wu	Wanfang	Rs2476601 T allele (R620W) defines high-risk PTPN22 type i diabetes-associated haplotypes with preliminary evidence for an additional protective haplotype	STECK,A.K., BASCHAL,E.E., JASINSKI,J.M., BOEHM,B.O., BOTTINI,N., CONCANNON,P., JULIER,C., MORAHAN,G., NOBLE,J.A., POLYCHRONAKOS,C., SHE,J.X., EISENBARTH,G.S..	2009	10.1038/gene.2009.87	Not related to PTPN22 SNPs and T1D risk
2024-04-06	Peng-fei Fang	CNKI	rs2476601 T allele (R620W) defines high-risk PTPN22 type I diabetes-associated haplotypes with preliminary evidence for an additional protective haplotype	Steck AK, Baschal EE, Jasinski JM, Boehm BO, Bottini N, Concannon P, Julier C, Morahan G, Noble JA, Polychronakos C, She JX, Eisenbarth GS; Type I Diabetes Genetics Consortium.	2009		Duplicate document
2024-04-13	Xue LI	Pubmed	rs2476601 T allele (R620W) defines high-risk PTPN22 type I diabetes-associated haplotypes with preliminary evidence for an additional protective haplotype	Steck AK, Baschal EE, Jasinski JM, Boehm BO, Bottini N, Concannon P, Julier C, Morahan G, Noble JA, Polychronakos C, She JX, Eisenbarth GS; Type I Diabetes Genetics Consortium.	2009	10.1038/gene.2009.87	Duplicate document
2024-04-13	Xue LI	Pubmed	Specific association of type 1 diabetes mellitus with anti-cyclic citrullinated peptide-positive rheumatoid arthritis	Liao KP, Gunnarsson M, Källberg H, Ding B, Plenge RM, Padyukov L, Karlson EW, Klareskog L, Askling J, Alfredsson L.	2009	10.1002/art.24362	Not related to PTPN22 SNPs and T1D risk
2024-04-13	Xue LI	Pubmed	Sulfonylurea treatment in a girl with neonatal diabetes (KCNJ11 R201H) and celiac disease: impact of low compliance to the gluten free diet	Delvecchio M, Zecchino C, Faienza MF, Acquafredda A, Barbetti F, Cavallo L.	2009	10.1016/j.diabres.2009.02.024	Not related to PTPN22 SNPs and T1D risk
2024-04-13	Xue LI	Pubmed	Testing for monogenic diabetes among children and adolescents with antibody-negative clinically defined Type 1 diabetes	Rubio-Cabezas O, Edghill EL, Argente J, Hattersley AT.	2009	10.1111/j.1464-5491.2009.02812.x	Not related to PTPN22 SNPs and T1D risk
2024-04-13	Xue LI	Pubmed	The E23K variant of KCNJ11 and the risk for severe sulfonylurea-induced hypoglycemia in patients with type 2 diabetes	Holstein A, Hahn M, Stumvoll M, Kovacs P.	2009	10.1055/s-0029-1192019	Not related to PTPN22 SNPs and T1D risk
2024-04-13	Xue LI	Pubmed	The protein tyrosine phosphatase non-receptor type 22 C1858T polymorphism is a joint susceptibility locus for immunthyroiditis and autoimmune diabetes	Dultz G, Matheis N, Dittmar M, Röhrig B, Bender K, Kahaly GJ.	2009	10.1089/thy.2008.0301	Standards-compliant
2024-04-13	Xue LI	Pubmed	The spectrum of ABCC8 mutations in Norwegian patients with congenital hyperinsulinism of infancy	Sandal T, Laborie LB, Brusgaard K, Eide SA, Christesen HB, Søvik O, Njølstad PR, Molven A.	2009	10.1111/j.1399-0004.2009.01152.x	Not related to PTPN22 SNPs and T1D risk
2024-04-15	Pei-dong Wu	Wanfang	The Type i Diabetes Genetics Consortium Rapid Response family-based candidate gene study: Strategy, genes selection, and main outcome	JULIER,C., AKOLKAR,B., CONCANNON,P., MORAHAN,G., NIERRAS,C., PUGLIESE,A..	2009	10.1038/gene.2009.99	Duplicate document
2024-04-13	Xue LI	Pubmed	The Type I Diabetes Genetics Consortium 'Rapid Response' family-based candidate gene study: strategy, genes selection, and main outcome	Julier C, Akolkar B, Concannon P, Morahan G, Nierras C, Pugliese A; Type I Diabetes Genetics Consortium.	2009	10.1038/gene.2009.99	Not related to PTPN22 SNPs and T1D risk
2024-04-13	Xue LI	Pubmed	Tooth discoloration in patients with neonatal diabetes after transfer onto glibenclamide: a previously unreported side effect	Kumaraguru J, Flanagan SE, Greeley SA, Nuboer R, Støy J, Philipson LH, Hattersley AT, Rubio-Cabezas O.	2009	10.2337/dc09-0280	Not related to PTPN22 SNPs and T1D risk
2024-04-06	Peng-fei Fang	CNKI	Transfer from insulin to sulfonylurea treatment in a chinese patient with permanent neonatal diabetes mellitus due to a KCNJ11 R201H mutation	Xiao X, Wang T, Li W, Song H, Gong C, Diao C, Yu M, Yuan T, Zhang Y, Sun X, Zhang Q, Lu K, Wang H, Schmitz O, Hansen T.	2009		Duplicate document
2024-04-15	Pei-dong Wu	Wanfang	Transfer from insulin to sulfonylurea treatment in a chinese patient with permanent neonatal diabetes mellitus due to a KCNJ11 R201H mutation	Xiao X, Wang T, Li W, Song H, Gong C, Diao C, Yu M, Yuan T, Zhang Y, Sun X, Zhang Q, Lu K, Wang H, Schmitz O, Hansen T.	2009		Duplicate document
2024-04-13	Xue LI	Pubmed	Transfer from insulin to sulfonylurea treatment in a chinese patient with permanent neonatal diabetes mellitus due to a KCNJ11 R201H mutation	Xiao X, Wang T, Li W, Song H, Gong C, Diao C, Yu M, Yuan T, Zhang Y, Sun X, Zhang Q, Lu K, Wang H, Schmitz O, Hansen T.	2009	10.1055/s-0029-1192020	Not related to PTPN22 SNPs and T1D risk
2024-04-13	Xue LI	Pubmed	Transient neonatal diabetes due to activating mutation in the ABCC8 gene encoding SUR1	Batra CM, Gupta N, Atwal G, Gupta V.	2009	10.1007/s12098-009-0222-y	Not related to PTPN22 SNPs and T1D risk
2024-04-13	Xue LI	Pubmed	Type 2 diabetes-associated genetic variants discovered in the recent genome-wide association studies are related to gestational diabetes mellitus in the Korean population	Cho YM, Kim TH, Lim S, Choi SH, Shin HD, Lee HK, Park KS, Jang HC.	2009	10.1007/s00125-008-1196-4	Not related to PTPN22 SNPs and T1D risk
2024-04-06	Peng-fei Fang	CNKI	不同肢端畸形中基因突变鉴定及致病机制研究	曹丽华.	2009		Duplicate document
2024-04-15	Pei-dong Wu	Wanfang	不同肢端畸形中基因突变鉴定及致病机制研究	曹丽华.	2009	10.7666/d.y1488758	Not related to PTPN22 SNPs and T1D risk
2024-04-15	Pei-dong Wu	Wanfang	成人隐匿性自身免疫糖尿病的临床筛查线索及其与LYP/PTPN22基因多态性相关性研究	柳江.	2009	10.7666/d.y1484086	Not related to PTPN22 SNPs and T1D risk
2024-04-15	Pei-dong Wu	Wanfang	风疹病毒包膜糖蛋白细胞融合活性位点的定位及衣壳蛋白对融合活性的影响	刘晓丽.	2009	10.7666/d.Y1566091	Not related to PTPN22 SNPs and T1D risk
2024-04-06	Peng-fei Fang	CNKI	核苷类药物抗乙肝病毒的早期病毒学应答研究	葛善飞.	2009		Duplicate document
2024-04-15	Pei-dong Wu	Wanfang	核苷类药物抗乙肝病毒的早期病毒学应答研究	葛善飞.	2009	10.7666/d.y1462607	Not related to PTPN22 SNPs and T1D risk
2024-04-15	Pei-dong Wu	Wanfang	糖原累积症的致病基因突变研究先天性皮肤松弛症的致病基因突变研究	卢超霞.	2009	10.7666/d.Y1985942	Duplicate document
2024-04-06	Peng-fei Fang	CNKI	糖原累积症的致病基因突变研究先天性皮肤松弛症的致病基因突变研究	卢超霞.	2009		Not related to PTPN22 SNPs and T1D risk
2024-04-15	Pei-dong Wu	Wanfang	中国汉族人类风湿关节炎易感基因及Th17细胞的研究	魏萌.	2009	10.7666/d.y1504452	Not related to PTPN22 SNPs and T1D risk
2024-04-13	Xue LI	Pubmed	[Low doses of sulphonyluria as a successful replacement for insulin therapy in a patient with neonatal diabetes due to a mutation of KCNJ11 gene encoding Kir6.2]	Ille J, Putarek NR, Radica A, Hattersley A, Ellard S, Dumić M.	2010		Not related to PTPN22 SNPs and T1D risk
2024-04-13	Xue LI	Pubmed	[Progress in diabetes genetics]	Njølstad PR, Hertel JK, Søvik O, Raeder H, Johansson S, Molven A.	2010	10.4045/tidsskr.09.1035	Not related to PTPN22 SNPs and T1D risk
2024-04-13	Xue LI	Pubmed	[Relation between insulin secretion and action--study of genetic determination]	Vanková M, Lukásová P, Bradnová O, Vcelák J, Dvoráková K, Bendlová B.	2010		Not related to PTPN22 SNPs and T1D risk
2024-04-13	Xue LI	Pubmed	[Research progress of several protein tyrosine phosphatases in diabetes]	Chen M, Sun JP, Liu J, Yu X.	2010		Not related to PTPN22 SNPs and T1D risk
2024-04-13	Xue LI	Pubmed	A mutation in KCNJ11 causing human hyperinsulinism (Y12X) results in a glucose-intolerant phenotype in the mouse	Hugill A, Shimomura K, Ashcroft FM, Cox RD.	2010	10.1007/s00125-010-1866-x	Not related to PTPN22 SNPs and T1D risk
2024-04-13	Xue LI	Pubmed	A validation study of type 2 diabetes-related variants of the TCF7L2, HHEX, KCNJ11, and ADIPOQ genes in one endogamous ethnic group of north India	Gupta V, Khadgawat R, Ng HK, Kumar S, Aggarwal A, Rao VR, Sachdeva MP.	2010	10.1111/j.1469-1809.2010.00580.x	Not related to PTPN22 SNPs and T1D risk
2024-04-13	Xue LI	Pubmed	An inverse association between history of childhood eczema and subsequent risk of type 1 diabetes that is not likely to be explained by HLA-DQ, PTPN22, or CTLA4 polymorphisms	Stene LC, Rønningen KS, Bjørnvold M, Undlien DE, Joner G.	2010	10.1111/j.1399-5448.2009.00605.x	Duplicate document
2024-04-13	Xue LI	Pubmed	Analysis of CYP2C9*2, CYP2C19*2, and CYP2D6*4 polymorphisms in patients with type 2 diabetes mellitus	Semiz S, Dujic T, Ostanek B, Prnjavorac B, Bego T, Malenica M, Marc J, Causevic A.	2010	10.17305/bjbms.2010.2662	Not related to PTPN22 SNPs and T1D risk
2024-04-13	Xue LI	Pubmed	Association between the 1858T allele of the protein tyrosine phosphatase nonreceptor type 22 and type 1 diabetes in a Brazilian population	Chagastelles PC, Romitti M, Trein MR, Bandinelli E, Tschiedel B, Nardi NB.	2010	10.1111/j.1399-0039.2010.01480.x	Standards-compliant
2024-04-13	Xue LI	Pubmed	Association of IL-2RA/CD25 with type 1 diabetes in the Belgian population	Aminkeng F, Weets I, Van Autreve JE, Koeleman BP, Quartier E, Van Schravendijk C, Gorus FK, Van der Auwera BJ; Belgian Diabetes Registry.	2010	10.1016/j.humimm.2010.09.006	Duplicate document
2024-04-13	Xue LI	Pubmed	Association of PTPN22 haplotypes with type 1 diabetes in the Japanese population	Taniyama M, Maruyama T, Tozaki T, Nakano Y, Ban Y.	2010	10.1016/j.humimm.2010.05.016	Standards-compliant
2024-04-13	Xue LI	Pubmed	Association of the protein tyrosine phosphatase nonreceptor 22 haplotypes with autoimmune thyroid disease in the Japanese population	Ban Y, Tozaki T, Taniyama M, Nakano Y, Ban Y, Ban Y, Hirano T.	2010	10.1089/thy.2010.0104	Not related to PTPN22 SNPs and T1D risk
2024-04-06	Peng-fei Fang	CNKI	Association of the protein tyrosine phosphatase nonreceptor 22 haplotypes with autoimmune thyroid disease in the Japanese population	Ban Y, Tozaki T, Taniyama M, Nakano Y, Ban Y, Ban Y, Hirano T.	2010		Duplicate document
2024-04-13	Xue LI	Pubmed	Association study of genetic variants in eight genes/loci with type 2 diabetes in a Han Chinese population	Lin Y, Li P, Cai L, Zhang B, Tang X, Zhang X, Li Y, Xian Y, Yang Y, Wang L, Lu F, Liu X, Rao S, Chen M, Ma S, Shi Y, Bao M, Wu J, Yang Y, Yang J, Yang Z.	2010	10.1186/1471-2350-11-97	Not related to PTPN22 SNPs and T1D risk
2024-04-13	Xue LI	Pubmed	Candidate gene association study conditioning on individual ancestry in patients with type 2 diabetes and metabolic syndrome from Mexico City	Cruz M, Valladares-Salgado A, Garcia-Mena J, Ross K, Edwards M, Angeles-Martinez J, Ortega-Camarillo C, de la Peña JE, Burguete-Garcia AI, Wacher-Rodarte N, Ambriz R, Rivera R, D'artote AL, Peralta J, Parra EJ, Kumate J.	2010	10.1002/dmrr.1082	Not related to PTPN22 SNPs and T1D risk
2024-04-13	Xue LI	Pubmed	Clinical and molecular genetics of neonatal diabetes due to mutations in the insulin gene	Støy J, Steiner DF, Park SY, Ye H, Philipson LH, Bell GI.	2010	10.1007/s11154-010-9151-3	Not related to PTPN22 SNPs and T1D risk
2024-04-13	Xue LI	Pubmed	Combined risk allele score of eight type 2 diabetes genes is associated with reduced first-phase glucose-stimulated insulin secretion during hyperglycemic clamps	't Hart LM, Simonis-Bik AM, Nijpels G, van Haeften TW, Schäfer SA, Houwing-Duistermaat JJ, Boomsma DI, Groenewoud MJ, Reiling E, van Hove EC, Diamant M, Kramer MH, Heine RJ, Maassen JA, Kirchhoff K, Machicao F, Häring HU, Slagboom PE, Willemsen G, Eekhoff EM, de Geus EJ, Dekker JM, Fritsche A.	2010	10.2337/db09-0736	Not related to PTPN22 SNPs and T1D risk
2024-04-13	Xue LI	Pubmed	Comparative genetic analysis of inflammatory bowel disease and type 1 diabetes implicates multiple loci with opposite effects	Wang K, Baldassano R, Zhang H, Qu HQ, Imielinski M, Kugathasan S, Annese V, Dubinsky M, Rotter JI, Russell RK, Bradfield JP, Sleiman PM, Glessner JT, Walters T, Hou C, Kim C, Frackelton EC, Garris M, Doran J, Romano C, Catassi C, Van Limbergen J, Guthery SL, Denson L, Piccoli D, Silverberg MS, Stanley CA, Monos D, Wilson DC, Griffiths A, Grant SF, Satsangi J, Polychronakos C, Hakonarson H.	2010	10.1093/hmg/ddq078	Duplicate document
2024-04-15	Pei-dong Wu	Wanfang	Comparative genetic analysis of inflammatory bowel disease and type 1 diabetes implicates multiple loci with opposite effects.	WANG K, BALDASSANO R, ZHANG H, QU HQ, IMIELINSKI M, KUGATHASAN S, ANNESE V, DUBINSKY M, ROTTER JI, RUSSELL RK, BRADFIELD JP, SLEIMAN PM, GLESSNER JT, WALTERS T, HOU C, KIM C, FRACKELTON EC, GARRIS M, DORAN J, ROMANO C, CATASSI C, VAN LIMBERGEN J, GUTHERY SL, DENSON L, PICCOLI D, SILVERBERG MS, STANLEY CA, MONOS D, WILSON DC, GRIFFITHS A, GRANT SF, SATSANGI J, POLYCHRONAKOS C, HAKONARSON H.	2010	10.1093/hmg/ddq078	Duplicate document
2024-04-13	Xue LI	Pubmed	Deep resequencing reveals excess rare recent variants consistent with explosive population growth	Coventry A, Bull-Otterson LM, Liu X, Clark AG, Maxwell TJ, Crosby J, Hixson JE, Rea TJ, Muzny DM, Lewis LR, Wheeler DA, Sabo A, Lusk C, Weiss KG, Akbar H, Cree A, Hawes AC, Newsham I, Varghese RT, Villasana D, Gross S, Joshi V, Santibanez J, Morgan M, Chang K, Iv WH, Templeton AR, Boerwinkle E, Gibbs R, Sing CF.	2010	10.1038/ncomms1130	Not related to PTPN22 SNPs and T1D risk
2024-04-13	Xue LI	Pubmed	Diabetes genes and prostate cancer in the Atherosclerosis Risk in Communities study	Meyer TE, Boerwinkle E, Morrison AC, Volcik KA, Sanderson M, Coker AL, Pankow JS, Folsom AR.	2010	10.1158/1055-9965.EPI-09-0902	Not related to PTPN22 SNPs and T1D risk
2024-04-13	Xue LI	Pubmed	Diazoxide-responsive hyperinsulinemic hypoglycemia caused by HNF4A gene mutations	Flanagan SE, Kapoor RR, Mali G, Cody D, Murphy N, Schwahn B, Siahanidou T, Banerjee I, Akcay T, Rubio-Cabezas O, Shield JP, Hussain K, Ellard S.	2010	10.1530/EJE-09-0861	Not related to PTPN22 SNPs and T1D risk
2024-04-13	Xue LI	Pubmed	Effect of CYP2C9 polymorphisms on prescribed dose and time-to-stable dose of sulfonylureas in primary care patients with Type 2 diabetes mellitus	Swen JJ, Wessels JA, Krabben A, Assendelft WJ, Guchelaar HJ.	2010	10.2217/pgs.10.121	Not related to PTPN22 SNPs and T1D risk
2024-04-13	Xue LI	Pubmed	Expression analysis of loci associated with type 2 diabetes in human tissues	Cotsapas C, Prokunina-Olsson L, Welch C, Saxena R, Weaver C, Usher N, Guiducci C, Bonakdar S, Turner N, LaCroix B, Hall JL.	2010	10.1007/s00125-010-1861-2	Not related to PTPN22 SNPs and T1D risk
2024-04-13	Xue LI	Pubmed	From genetic association to molecular mechanism	van de Bunt M, Gloyn AL.	2010	10.1007/s11892-010-0150-2	Not related to PTPN22 SNPs and T1D risk
2024-04-13	Xue LI	Pubmed	Gene-gene interactions lead to higher risk for development of type 2 diabetes in an Ashkenazi Jewish population	Neuman RJ, Wasson J, Atzmon G, Wainstein J, Yerushalmi Y, Cohen J, Barzilai N, Blech I, Glaser B, Permutt MA.	2010	10.1371/journal.pone.0009903	Not related to PTPN22 SNPs and T1D risk
2024-04-13	Xue LI	Pubmed	Genetic influences on the association between fetal growth and susceptibility to type 2 diabetes	Shields BM, Freathy RM, Hattersley AT.	2010	10.1017/S2040174410000127	Not related to PTPN22 SNPs and T1D risk
2024-04-13	Xue LI	Pubmed	Genetic polymorphisms in diabetes: influence on therapy with oral antidiabetics	Glamočlija U, Jevrić-Čaušević A.	2010	10.2478/v10007-010-0040-9	Not related to PTPN22 SNPs and T1D risk
2024-04-13	Xue LI	Pubmed	Genetic risk markers related to diabetes-associated autoantibodies in young patients with type 1 diabetes in berlin, Germany	Kordonouri O, Hartmann R, Charpentier N, Knip M, Danne T, Ilonen J.	2010	10.1055/s-0029-1246213	Not related to PTPN22 SNPs and T1D risk
2024-04-13	Xue LI	Pubmed	Glycemia determines the effect of type 2 diabetes risk genes on insulin secretion	Heni M, Ketterer C, Thamer C, Herzberg-Schäfer SA, Guthoff M, Stefan N, Machicao F, Staiger H, Fritsche A, Häring HU.	2010	10.2337/db10-0674	Not related to PTPN22 SNPs and T1D risk
2024-04-13	Xue LI	Pubmed	Hyperinsulinemic hypoglycemia evolving to gestational diabetes and diabetes mellitus in a family carrying the inactivating ABCC8 E1506K mutation	Vieira TC, Bergamin CS, Gurgel LC, Moisés RS.	2010	10.1111/j.1399-5448.2009.00626.x	Not related to PTPN22 SNPs and T1D risk
2024-04-13	Xue LI	Pubmed	Identification of a variant form of tyrosine phosphatase LYP	Wang S, Dong H, Han J, Ho WT, Fu X, Zhao ZJ.	2010	10.1186/1471-2199-11-78	Not related to PTPN22 SNPs and T1D risk
2024-04-13	Xue LI	Pubmed	Impact of CYP2C8 and 2C9 polymorphisms on coronary artery disease and myocardial infarction in the LURIC cohort	Haschke-Becher E, Kirchheiner J, Trummer O, Grünbacher G, Kainz A, Boehm BO, März W, Renner W.	2010	10.2217/pgs.10.96	Not related to PTPN22 SNPs and T1D risk
2024-04-13	Xue LI	Pubmed	KCNJ11 activating mutation in an Indian family with remitting and relapsing diabetes	Khadilkar VV, Khadilkar AV, Kapoor RR, Hussain K, Hattersley AT, Ellard S.	2010	10.1007/s12098-010-0062-9	Not related to PTPN22 SNPs and T1D risk
2024-04-13	Xue LI	Pubmed	KCNJ11 Lys23Glu and TCF7L2 rs290487(C/T) polymorphisms affect therapeutic efficacy of repaglinide in Chinese patients with type 2 diabetes	Yu M, Xu XJ, Yin JY, Wu J, Chen X, Gong ZC, Ren HY, Huang Q, Sheng FF, Zhou HH, Liu ZQ.	2010	10.1038/clpt.2009.242	Not related to PTPN22 SNPs and T1D risk
2024-04-13	Xue LI	Pubmed	Latent autoimmune diabetes in adults differs genetically from classical type 1 diabetes diagnosed after the age of 35 years	Andersen MK, Lundgren V, Turunen JA, Forsblom C, Isomaa B, Groop PH, Groop L, Tuomi T.	2010	10.2337/dc09-2188	Not related to PTPN22 SNPs and T1D risk
2024-04-13	Xue LI	Pubmed	Long-term response to sulfonylurea in a patient with diabetes due to mutation in the KCNJ11 gene	Vendramini MF, Gurgel LC, Moisés RS.	2010	10.1590/s0004-27302010000800003	Not related to PTPN22 SNPs and T1D risk
2024-04-13	Xue LI	Pubmed	Loss-of-function CYP2C9 variants improve therapeutic response to sulfonylureas in type 2 diabetes: a Go-DARTS study	Zhou K, Donnelly L, Burch L, Tavendale R, Doney AS, Leese G, Hattersley AT, McCarthy MI, Morris AD, Lang CC, Palmer CN, Pearson ER.	2010	10.1038/clpt.2009.176	Not related to PTPN22 SNPs and T1D risk
2024-04-13	Xue LI	Pubmed	Loss-of-function CYP2C9 variants: finding the correct clinical role for Type 2 diabetes pharmacogenetic testing	Grant RW, Wexler DJ.	2010	10.1586/erc.10.5	Not related to PTPN22 SNPs and T1D risk
2024-04-13	Xue LI	Pubmed	Molecular diagnosis of neonatal diabetes mellitus using next-generation sequencing of the whole exome	Bonnefond A, Durand E, Sand O, De Graeve F, Gallina S, Busiah K, Lobbens S, Simon A, Bellanné-Chantelot C, Létourneau L, Scharfmann R, Delplanque J, Sladek R, Polak M, Vaxillaire M, Froguel P.	2010	10.1371/journal.pone.0013630	Not related to PTPN22 SNPs and T1D risk
2024-04-13	Xue LI	Pubmed	Permanent neonatal diabetes due to activating mutations in ABCC8 and KCNJ11	Edghill EL, Flanagan SE, Ellard S.	2010	10.1007/s11154-010-9149-x	Not related to PTPN22 SNPs and T1D risk
2024-04-13	Xue LI	Pubmed	Prevalence of CYP450 gene variations in patients with type 2 diabetes	Weise A, Prause S, Eidens M, Weber MM, Kann PH, Forst T, Pfützner A.	2010		Not related to PTPN22 SNPs and T1D risk
2024-04-13	Xue LI	Pubmed	PTPN22 1858T allele is associated with younger age at onset of type 1 diabetes and is not related to subsequent thyroid autoimmunity	Kordonouri O, Hartmann R, Badenhoop K, Kahles H, Ilonen J.	2010	10.1016/j.humimm.2010.04.002	Standards-compliant
2024-04-13	Xue LI	Pubmed	PTPN22, PDCD1 and CYP27B1 polymorphisms and susceptibility to type 1 diabetes in Polish patients	Fichna M, Zurawek M, Januszkiewicz-Lewandowska D, Fichna P, Nowak J.	2010	10.1111/j.1744-313X.2010.00935.x	Standards-compliant
2024-04-13	Xue LI	Pubmed	Relationship of five type 2 diabetes candidate gene polymorphisms to the age at diagnosis of diabetes in the Slovakian population	Kozarova M, Javorsky M, Stancakova A, Dobrikova M, Habalova V, Klimcakova L, Zidzik J, Haluskova J, Salagovic J, Tkac I.	2010		Not related to PTPN22 SNPs and T1D risk
2024-04-13	Xue LI	Pubmed	Single-nucleotide polymorphisms in the IL2RA gene are associated with age at diagnosis in late-onset Finnish type 1 diabetes subjects	Klinker MW, Schiller JJ, Magnuson VL, Wang T, Basken J, Veth K, Pearce KI, Kinnunen L, Harjutsalo V, Wang X, Tuomilehto J, Sarti C, Ghosh S.	2010	10.1007/s00251-009-0417-4	Not related to PTPN22 SNPs and T1D risk
2024-04-13	Xue LI	Pubmed	Successful sulfonylurea treatment of an insulin-naïve neonate with diabetes mellitus due to a KCNJ11 mutation	Wambach JA, Marshall BA, Koster JC, White NH, Nichols CG.	2010	10.1111/j.1399-5448.2009.00557.x	Not related to PTPN22 SNPs and T1D risk
2024-04-13	Xue LI	Pubmed	Successful transfer from insulin to oral sulfonylurea in a 3-year-old girl with a mutation in the KCNJ11 gene	Al-Mahdi M, Al Mutair A, Al Balwi M, Hussain K.	2010	10.4103/0256-4947.60526	Not related to PTPN22 SNPs and T1D risk
2024-04-13	Xue LI	Pubmed	The association between the PTPN22 1858C>T variant and type 1 diabetes depends on HLA risk and GAD65 autoantibodies	Maziarz M, Janer M, Roach JC, Hagopian W, Palmer JP, Deutsch K, Sanjeevi CB, Kockum I, Breslow N, Lernmark A; Swedish Childhood Diabetes Register; Diabetes Incidence in Sweden Study Group.	2010	10.1038/gene.2010.12	Not related to PTPN22 SNPs and T1D risk
2024-04-06	Peng-fei Fang	CNKI	The effects of ABCG5/G8 polymorphisms on HDL-cholesterol concentrations depend on ABCA1 genetic variants in the Boston Puerto Rican Health Study	JUNYENT,M., TUCKER,K.L., SMITH,C.E., LANE,J.M., MATTEI,J., LAI,C.Q., PARNELL,L.D., ORDOVAS,J.M..	2010		Duplicate document
2024-04-13	Xue LI	Pubmed	The effects of ABCG5/G8 polymorphisms on HDL-cholesterol concentrations depend on ABCA1 genetic variants in the Boston Puerto Rican Health Study	JUNYENT,M., TUCKER,K.L., SMITH,C.E., LANE,J.M., MATTEI,J., LAI,C.Q., PARNELL,L.D., ORDOVAS,J.M..	2010		Duplicate document
2024-04-15	Pei-dong Wu	Wanfang	The effects of ABCG5/G8 polymorphisms on HDL-cholesterol concentrations depend on ABCA1 genetic variants in the Boston Puerto Rican Health Study	JUNYENT,M., TUCKER,K.L., SMITH,C.E., LANE,J.M., MATTEI,J., LAI,C.Q., PARNELL,L.D., ORDOVAS,J.M..	2010	10.1016/j.numecd.2009.05.005	Not related to PTPN22 SNPs and T1D risk
2024-04-13	Xue LI	Pubmed	The first case report of sulfonylurea use in a woman with permanent neonatal diabetes mellitus due to KCNJ11 mutation during a high-risk pregnancy	Klupa T, Kozek E, Nowak N, Cyganek K, Gach A, Milewicz T, Czajkowski K, Tolloczko J, Mlynarski W, Malecki MT.	2010	10.1210/jc.2010-0096	Not related to PTPN22 SNPs and T1D risk
2024-04-13	Xue LI	Pubmed	The first clinical case of a mutation at residue K185 of Kir6.2 (KCNJ11): a major ATP-binding residue	Shimomura K, de Nanclares GP, Foutinou C, Caimari M, Castaño L, Ashcroft FM.	2010	10.1111/j.1464-5491.2009.02901.x	Not related to PTPN22 SNPs and T1D risk
2024-04-13	Xue LI	Pubmed	The longitudinal association of common susceptibility variants for type 2 diabetes and obesity with fasting glucose level and BMI	Webster RJ, Warrington NM, Beilby JP, Frayling TM, Palmer LJ.	2010	10.1186/1471-2350-11-140	Not related to PTPN22 SNPs and T1D risk
2024-04-13	Xue LI	Pubmed	The PTPN22 locus and rheumatoid arthritis: no evidence for an effect on risk independent of Arg620Trp	Wan Taib WR, Smyth DJ, Merriman ME, Dalbeth N, Gow PJ, Harrison AA, Highton J, Jones PB, Stamp L, Steer S, Todd JA, Merriman TR.	2010	10.1371/journal.pone.0013544	Not related to PTPN22 SNPs and T1D risk
2024-04-06	Peng-fei Fang	CNKI	The susceptibility loci juvenile idiopathic arthritis shares with other autoimmune diseases extend to PTPN2, COG6, and ANGPT1	Thompson SD, Sudman M, Ramos PS, Marion MC, Ryan M, Tsoras M, Weiler T, Wagner M, Keddache M, Haas JP, Mueller C, Prahalad S, Bohnsack J, Wise CA, Punaro M, Zhang D, Rosé CD, Comeau ME, Divers J, Glass DN, Langefeld CD.	2010		Duplicate document
2024-04-15	Pei-dong Wu	Wanfang	The susceptibility loci juvenile idiopathic arthritis shares with other autoimmune diseases extend to PTPN2, COG6, and ANGPT1	Thompson SD, Sudman M, Ramos PS, Marion MC, Ryan M, Tsoras M, Weiler T, Wagner M, Keddache M, Haas JP, Mueller C, Prahalad S, Bohnsack J, Wise CA, Punaro M, Zhang D, Rosé CD, Comeau ME, Divers J, Glass DN, Langefeld CD.	2010		Duplicate document
2024-04-13	Xue LI	Pubmed	The susceptibility loci juvenile idiopathic arthritis shares with other autoimmune diseases extend to PTPN2, COG6, and ANGPT1	Thompson SD, Sudman M, Ramos PS, Marion MC, Ryan M, Tsoras M, Weiler T, Wagner M, Keddache M, Haas JP, Mueller C, Prahalad S, Bohnsack J, Wise CA, Punaro M, Zhang D, Rosé CD, Comeau ME, Divers J, Glass DN, Langefeld CD.	2010	10.1002/art.27688	Not related to PTPN22 SNPs and T1D risk
2024-04-13	Xue LI	Pubmed	Transient Neonatal Diabetes due to Kcnj11 Mutation	Kochar IP, Kulkarni KP.	2010		Not related to PTPN22 SNPs and T1D risk
2024-04-15	Pei-dong Wu	Wanfang	蛋白酪氨酸磷酸酶非受体型22基因多态性与1型糖尿病的研究进展	柳江,刘芳.	2010		Duplicate document
2024-04-15	Pei-dong Wu	Wanfang	高糖对脑微血管内皮细胞抗氧化系统和ATP水平的影响及白藜芦醇的干预机制研究	陈峰.	2010	10.7666/d.y1709770	Not related to PTPN22 SNPs and T1D risk
2024-04-15	Pei-dong Wu	Wanfang	几类激酶抑制剂的分子模拟研究	秦晋.	2010	10.7666/d.Y1704988	Duplicate document
2024-04-06	Peng-fei Fang	CNKI	几类激酶抑制剂的分子模拟研究	秦晋.	2010		Not related to PTPN22 SNPs and T1D risk
2024-04-15	Pei-dong Wu	Wanfang	探讨乙型肝炎病毒基因变异与拉米夫定耐药的关系	胡家光.	2010	10.7666/d.y1683253	Not related to PTPN22 SNPs and T1D risk
2024-04-15	Pei-dong Wu	Wanfang	细胞因子IL-10及TNF-α基因多态性及其血清水平与2型糖尿病发病机理的研究	王江东.	2010	10.7666/d.y1801891	Not related to PTPN22 SNPs and T1D risk
2024-04-15	Pei-dong Wu	Wanfang	先天性白内障的分子遗传学研究	华芮.	2010	10.7666/d.Y2123344	Not related to PTPN22 SNPs and T1D risk
2024-04-15	Pei-dong Wu	Wanfang	脂素Lipin-1在肝脏胰岛素抵抗中的作用探讨	庄向华.	2010	10.7666/d.Y1839174	Not related to PTPN22 SNPs and T1D risk
2024-04-13	Xue LI	Pubmed	[From injections to pills--neonatally diagnosed diabetes of mother and baby]	Kaunisto K, Ojaniemi M, Juuti AK, Huopio H, Laakso M, Veijola R.	2011		Not related to PTPN22 SNPs and T1D risk
2024-04-13	Xue LI	Pubmed	A new variant of a known mutation in two siblings with permanent neonatal diabetes mellitus	Aycan Z, Cetinkaya S, Oğuz SS, Ceylaner S.	2011	10.1515/jpem.2011.187	Not related to PTPN22 SNPs and T1D risk
2024-04-13	Xue LI	Pubmed	An interferon-induced helicase (IFIH1) gene polymorphism associates with different rates of progression from autoimmunity to type 1 diabetes	Winkler C, Lauber C, Adler K, Grallert H, Illig T, Ziegler AG, Bonifacio E.	2011	10.2337/db10-1269	Not related to PTPN22 SNPs and T1D risk
2024-04-13	Xue LI	Pubmed	Association between type 1 diabetes and GWAS SNPs in the southeast US Caucasian population	Reddy MV, Wang H, Liu S, Bode B, Reed JC, Steed RD, Anderson SW, Steed L, Hopkins D, She JX.	2011	10.1038/gene.2010.70	Duplicate document
2024-04-15	Pei-dong Wu	Wanfang	Association between type 1 diabetes and GWAS SNPs in the southeast US Caucasian population.	REDDY MV, WANG H, LIU S, BODE B, REED JC, STEED RD, ANDERSON SW, STEED L, HOPKINS D, SHE JX.	2011	10.1038/gene.2010.70	Not related to PTPN22 SNPs and T1D risk
2024-04-13	Xue LI	Pubmed	Association of indices of liver and adipocyte insulin resistance with 19 confirmed susceptibility loci for type 2 diabetes in 6,733 non-diabetic Finnish men	Vangipurapu J, Stančáková A, Pihlajamäki J, Kuulasmaa TM, Kuulasmaa T, Paananen J, Kuusisto J, Ferrannini E, Laakso M.	2011	10.1007/s00125-010-1977-4	Not related to PTPN22 SNPs and T1D risk
2024-04-13	Xue LI	Pubmed	Association of KCNJ11 with impaired glucose regulation in essential hypertension	Wang Y, Zhou XO, Zhang Y, Gao PJ, Zhu DL.	2011	10.4238/vol10-2gmr1127	Not related to PTPN22 SNPs and T1D risk
2024-04-13	Xue LI	Pubmed	Association of PTPN22 1858T/T genotype with type 1 diabetes, Graves' disease but not with rheumatoid arthritis in Russian population	Zhebrun D, Kudryashova Y, Babenko A, Maslyansky A, Kunitskaya N, Popcova D, Klushina A, Grineva E, Kostareva A, Shlyakhto E.	2011	10.18632/aging.100305	Standards-compliant
2024-04-13	Xue LI	Pubmed	Association of the KCNJ11 variant E23K with type 2 diabetes in Indo-Trinidadians	Boodram LG, Miyake K, Hayes MG, Bell GI, Cockburn BN.	2011		Not related to PTPN22 SNPs and T1D risk
2024-04-13	Xue LI	Pubmed	BLOCK-BASED BAYESIAN EPISTASIS ASSOCIATION MAPPING WITH APPLICATION TO WTCCC TYPE 1 DIABETES DATA	Zhang BY, Zhang J, Liu JS.	2011	10.1214/11-AOAS469	Duplicate document
2024-04-15	Pei-dong Wu	Wanfang	BLOCK-BASED BAYESIAN EPISTASIS ASSOCIATION MAPPING WITH APPLICATION TO WTCCC TYPE 1 DIABETES DATA	YU ZHANG, JING ZHANG, JUNS. LIU.	2011	10.1214/11-AOAS469	Not related to PTPN22 SNPs and T1D risk
2024-04-13	Xue LI	Pubmed	Clinical characteristics of recessive and dominant congenital hyperinsulinism due to mutation(s) in the ABCC8/KCNJ11 genes encoding the ATP-sensitive potasium channel in the pancreatic beta cell	Oçal G, Flanagan SE, Hacihamdioğlu B, Berberoğlu M, Siklar Z, Ellard S, Savas Erdeve S, Okulu E, Akin IM, Atasay B, Arsan S, Yağmurlu A.	2011	10.1515/jpem.2011.347	Not related to PTPN22 SNPs and T1D risk
2024-04-13	Xue LI	Pubmed	Congenital hyperinsulinism and glucose hypersensitivity in homozygous and heterozygous carriers of Kir6.2 (KCNJ11) mutation V290M mutation: K(ATP) channel inactivation mechanism and clinical management	Loechner KJ, Akrouh A, Kurata HT, Dionisi-Vici C, Maiorana A, Pizzoferro M, Rufini V, de Ville de Goyet J, Colombo C, Barbetti F, Koster JC, Nichols CG.	2011	10.2337/db10-0731	Not related to PTPN22 SNPs and T1D risk
2024-04-13	Xue LI	Pubmed	Congenital hyperinsulinism: current trends in diagnosis and therapy	Arnoux JB, Verkarre V, Saint-Martin C, Montravers F, Brassier A, Valayannopoulos V, Brunelle F, Fournet JC, Robert JJ, Aigrain Y, Bellanné-Chantelot C, de Lonlay P.	2011	10.1186/1750-1172-6-63	Not related to PTPN22 SNPs and T1D risk
2024-04-13	Xue LI	Pubmed	Effect of genetic polymorphisms on the development of secondary failure to sulfonylurea in egyptian patients with type 2 diabetes	El-Sisi AE, Hegazy SK, Metwally SS, Wafa AM, Dawood NA.	2011	10.1177/2042018811415985	Not related to PTPN22 SNPs and T1D risk
2024-04-13	Xue LI	Pubmed	Effect of genetic polymorphisms on the pharmacokinetics and efficacy of glimepiride in a Korean population	Cho HJ, Lee SY, Kim YG, Oh SY, Kim JW, Huh W, Ko JW, Kim HG.	2011	10.1016/j.cca.2011.06.014	Not related to PTPN22 SNPs and T1D risk
2024-04-13	Xue LI	Pubmed	Genetic analysis of adult-onset autoimmune diabetes	Howson JM, Rosinger S, Smyth DJ, Boehm BO; ADBW-END Study Group; Todd JA.	2011	10.2337/db11-0364	Not related to PTPN22 SNPs and T1D risk
2024-04-13	Xue LI	Pubmed	Genetics and pathophysiology of neonatal diabetes mellitus	Naylor RN, Greeley SA, Bell GI, Philipson LH.	2011	10.1111/j.2040-1124.2011.00106.x	Not related to PTPN22 SNPs and T1D risk
2024-04-13	Xue LI	Pubmed	Genetics of type 1 diabetes	Steck AK, Rewers MJ.	2011	10.1373/clinchem.2010.148221	Duplicate document
2024-04-13	Xue LI	Pubmed	Genome-wide association analysis of autoantibody positivity in type 1 diabetes cases	Plagnol V, Howson JM, Smyth DJ, Walker N, Hafler JP, Wallace C, Stevens H, Jackson L, Simmonds MJ; Type 1 Diabetes Genetics Consortium; Bingley PJ, Gough SC, Todd JA.	2011	10.1371/journal.pgen.1002216	Not related to PTPN22 SNPs and T1D risk
2024-04-13	Xue LI	Pubmed	Genome-wide association studies and type 2 diabetes	Wheeler E, Barroso I.	2011	10.1093/bfgp/elr008	Not related to PTPN22 SNPs and T1D risk
2024-04-13	Yu Su	Pubmed	Genotype risk score of common susceptible variants for prediction of type 2 diabetes mellitus in Japanese: the Shimanami Health Promoting Program (J-SHIPP study). Development of type 2 diabetes mellitus and genotype risk score	Tabara Y, Osawa H, Kawamoto R, Onuma H, Shimizu I, Makino H, Kohara K, Miki T.	2011	10.1016/j.metabol.2011.03.014	Not related to PTPN22 SNPs and T1D risk
2024-04-13	Yu Su	Pubmed	Gestational diabetes mellitus shares polymorphisms of genes associated with insulin resistance and type 2 diabetes in the Greek population	Pappa KI, Gazouli M, Economou K, Daskalakis G, Anastasiou E, Anagnou NP, Antsaklis A.	2011	10.3109/09513590.2010.490609	Not related to PTPN22 SNPs and T1D risk
2024-04-06	Peng-fei Fang	CNKI	Gestational diabetes mellitus shares polymorphisms of genes associated with insulin resistance and type 2 diabetes in the Greek population	Pappa KI, Gazouli M, Economou K, Daskalakis G, Anastasiou E, Anagnou NP, Antsaklis A.	2011		Duplicate document
2024-04-13	Yu Su	Pubmed	Hyperinsulinaemic hypoglycaemia and diabetes mellitus due to dominant ABCC8/KCNJ11 mutations	Kapoor RR, Flanagan SE, James CT, McKiernan J, Thomas AM, Harmer SC, Shield JP, Tinker A, Ellard S, Hussain K.	2011	10.1007/s00125-011-2207-4	Not related to PTPN22 SNPs and T1D risk
2024-04-13	Yu Su	Pubmed	Impact of clinical factors and CYP2C9 variants for the risk of severe sulfonylurea-induced hypoglycemia	Holstein A, Hahn M, Patzer O, Seeringer A, Kovacs P, Stingl J.	2011	10.1007/s00228-010-0976-1	Not related to PTPN22 SNPs and T1D risk
2024-04-15	Pei-dong Wu	Wanfang	Inhibition of lymphoid tyrosine phosphatase by benzofuran salicylic acids	VANG, T., XIE, Y., LIU, W.H., VIDOVI?, D., LIU, Y., WU, S., SMITH, D.H., RINDERSPACHER, A., CHUNG, C., GONG, G., MUSTELIN, T., LANDRY, D.W., RICKERT, R.C., SCHÜRER, S.C., DENG, S.-X., TAUTZ, L..	2011	10.1021/jm101004d	Not related to PTPN22 SNPs and T1D risk
2024-04-13	Yu Su	Pubmed	Inhibition of lymphoid tyrosine phosphatase by benzofuran salicylic acids	Vang T, Xie Y, Liu WH, Vidović D, Liu Y, Wu S, Smith DH, Rinderspacher A, Chung C, Gong G, Mustelin T, Landry DW, Rickert RC, Schürer SC, Deng SX, Tautz L.	2011	10.1021/jm101004d	Duplicate document
2024-04-13	Yu Su	Pubmed	KCNJ11 activating mutations cause both transient and permanent neonatal diabetes mellitus in Cypriot patients	Ioannou YS, Ellard S, Hattersley A, Skordis N.	2011	10.1111/j.1399-5448.2010.00743.x	Not related to PTPN22 SNPs and T1D risk
2024-04-15	Pei-dong Wu	Wanfang	miR-26a调控靶基因EZH2抑制鼻咽癌增殖的分子机制研究	鲁娟.	2011	10.7666/d.y1997873	Not related to PTPN22 SNPs and T1D risk
2024-04-13	Yu Su	Pubmed	Mother and daughter carrying the same KCNJ11 mutation but with a different response to switching from insulin to sulfonylurea	Russo C, Salina A, Aloi C, Iafusco D, Lorini R, d'Annunzio G.	2011	10.1016/j.diabres.2011.07.039	Not related to PTPN22 SNPs and T1D risk
2024-04-13	Yu Su	Pubmed	Mutations of the same conserved glutamate residue in NBD2 of the sulfonylurea receptor 1 subunit of the KATP channel can result in either hyperinsulinism or neonatal diabetes	Männikkö R, Flanagan SE, Sim X, Segal D, Hussain K, Ellard S, Hattersley AT, Ashcroft FM.	2011	10.2337/db10-1583	Not related to PTPN22 SNPs and T1D risk
2024-04-13	Yu Su	Pubmed	Neonatal diabetes mellitus due to L233F mutation in the KCNJ11 gene	Joshi R, Phatarpekar A.	2011	10.1007/s12519-011-0254-z	Not related to PTPN22 SNPs and T1D risk
2024-04-13	Yu Su	Pubmed	Neonatal diabetes mellitus: description of two Puerto Rican children with KCNJ11 activating gene mutation	Nieves-Rivera F, González-Pijem L.	2011		Not related to PTPN22 SNPs and T1D risk
2024-04-13	Yu Su	Pubmed	Non-major histocompatibility complex rheumatoid arthritis susceptibility genes	Kunz M, Ibrahim SM.	2011	10.1615/critrevimmunol.v31.i2.20	Not related to PTPN22 SNPs and T1D risk
2024-04-13	Yu Su	Pubmed	Pancreatic autoantibodies, HLA DR and PTPN22 polymorphisms in first degree relatives of patients with type 1 diabetes and multiethnic background	Barone B, Dantas JR, Almeida MH, Anna-Gomes BS, Bencke-Gongalves MD, Albernaz MS, Rodrigues MR, Zajdenverg L, Kupfer R, Milech A, Rodacki M, Oliveira JE.	2011	10.1055/s-0031-1280799	Duplicate document
2024-04-06	Peng-fei Fang	CNKI	Permanent diabetes during the first year of life: multiple gene screening in 54 patients	Russo L, Iafusco D, Brescianini S, Nocerino V, Bizzarri C, Toni S, Cerutti F, Monciotti C, Pesavento R, Iughetti L, Bernardini L, Bonfanti R, Gargantini L, Vanelli M, Aguilar-Bryan L, Stazi MA, Grasso V, Colombo C, Barbetti F; ISPED Early Diabetes Study Group.	2011		Duplicate document
2024-04-15	Pei-dong Wu	Wanfang	Permanent diabetes during the first year of life: multiple gene screening in 54 patients	Russo L, Iafusco D, Brescianini S, Nocerino V, Bizzarri C, Toni S, Cerutti F, Monciotti C, Pesavento R, Iughetti L, Bernardini L, Bonfanti R, Gargantini L, Vanelli M, Aguilar-Bryan L, Stazi MA, Grasso V, Colombo C, Barbetti F; ISPED Early Diabetes Study Group.	2011		Duplicate document
2024-04-13	Yu Su	Pubmed	Permanent diabetes during the first year of life: multiple gene screening in 54 patients	Russo L, Iafusco D, Brescianini S, Nocerino V, Bizzarri C, Toni S, Cerutti F, Monciotti C, Pesavento R, Iughetti L, Bernardini L, Bonfanti R, Gargantini L, Vanelli M, Aguilar-Bryan L, Stazi MA, Grasso V, Colombo C, Barbetti F; ISPED Early Diabetes Study Group.	2011	10.1007/s00125-011-2094-8	Not related to PTPN22 SNPs and T1D risk
2024-04-13	Yu Su	Pubmed	Persistently autoantibody negative (PAN) type 1 diabetes mellitus in children	Hameed S, Ellard S, Woodhead HJ, Neville KA, Walker JL, Craig ME, Armstrong T, Yu L, Eisenbarth GS, Hattersley AT, Verge CF.	2011	10.1111/j.1399-5448.2010.00681.x	Not related to PTPN22 SNPs and T1D risk
2024-04-06	Peng-fei Fang	CNKI	PTPN22、CTLA-4基因多态性与儿童1型糖尿病发病的关联研究	陈秀丽,郑章乾,杨毅,裴舟,罗飞宏,程若倩,沈水仙,奚立,章淼滢,叶蓉,支涤静.	2011		Duplicate document
2024-04-13	Yu Su	Pubmed	Role of molecular genetics in transforming diagnosis of diabetes mellitus	Molven A, Njølstad PR.	2011	10.1586/erm.10.123	Not related to PTPN22 SNPs and T1D risk
2024-04-13	Yu Su	Pubmed	Successful sulfonylurea treatment of a neonate with neonatal diabetes mellitus due to a new KCNJ11 mutation	Ješić MM, Ješić MD, Maglajlić S, Sajić S, Necić S.	2011	10.1016/j.diabres.2010.09.027	Not related to PTPN22 SNPs and T1D risk
2024-04-06	Peng-fei Fang	CNKI	Susceptibility influence of a PTPN22 haplotype with thyroid autoimmunity in Koreans	LEE,H.-S., KANG,J., YANG,S., KIM,D., PARK,Y..	2011		Duplicate document
2024-04-15	Pei-dong Wu	Wanfang	Susceptibility influence of a PTPN22 haplotype with thyroid autoimmunity in Koreans	LEE,H.-S., KANG,J., YANG,S., KIM,D., PARK,Y..	2011	10.1002/dmrr.1265	Duplicate document
2024-04-13	Yu Su	Pubmed	Susceptibility influence of a PTPN22 haplotype with thyroid autoimmunity in Koreans	Lee HS, Kang J, Yang S, Kim D, Park Y.	2011	10.1002/dmrr.1265	Complete data not Reported
2024-04-13	Yu Su	Pubmed	The genetic basis of graves' disease	Płoski R, Szymański K, Bednarczuk T.	2011	10.2174/138920211798120772	Not related to PTPN22 SNPs and T1D risk
2024-04-13	Yu Su	Pubmed	The KCNJ11 E23K polymorphism and progression of glycaemia in Southern Chinese: a long-term prospective study	Cheung CY, Tso AW, Cheung BM, Xu A, Fong CH, Ong KL, Law LS, Wat NM, Janus ED, Sham PC, Lam KS.	2011	10.1371/journal.pone.0028598	Not related to PTPN22 SNPs and T1D risk
2024-04-13	Yu Su	Pubmed	The PTPN22 C1858T gene variant is associated with proinsulin in new-onset type 1 diabetes	Nielsen LB, Pörksen S, Andersen ML, Fredheim S, Svensson J, Hougaard P, Vanelli M, Åman J, Mortensen HB, Hansen L; Hvidoere Study Group on Childhood Diabetes.	2011	10.1186/1471-2350-12-41	Not related to PTPN22 SNPs and T1D risk
2024-04-06	Peng-fei Fang	CNKI	The reference human genome demonstrates high risk of type 1 diabetes and other disorders	Chen R, Butte AJ.	2011		Duplicate document
2024-04-13	Yu Su	Pubmed	The reference human genome demonstrates high risk of type 1 diabetes and other disorders	Chen R, Butte AJ.	2011	10.1142/9789814335058_0025	Not related to PTPN22 SNPs and T1D risk
2024-04-13	Yu Su	Pubmed	Transient neonatal diabetes with two novel mutations in the KCNJ11 gene and response to sulfonylurea treatment in a preterm infant	Siklar Z, Ellard S, Okulu E, Berberoğlu M, Young E, Savaş Erdeve S, Mungan IA, Hacihamdioğlu B, Erdeve O, Arsan S, Oçal G.	2011	10.1515/jpem.2011.250	Not related to PTPN22 SNPs and T1D risk
2024-04-13	Yu Su	Pubmed	Type 2 diabetes risk variants and colorectal cancer risk: the Multiethnic Cohort and PAGE studies	Cheng I, Caberto CP, Lum-Jones A, Seifried A, Wilkens LR, Schumacher FR, Monroe KR, Lim U, Tiirikainen M, Kolonel LN, Henderson BE, Stram DO, Haiman CA, Le Marchand L.	2011	10.1136/gut.2011.237727	Duplicate document
2024-04-15	Pei-dong Wu	Wanfang	高糖对肾小球系膜细胞氧化应激和增殖的影响及白藜芦醇的干预机制研究&通络方剂对高糖条件下大鼠肾小球系膜细胞体外增殖作用和氧化应激的影响	张兰予.	2011	10.7666/d.d151303	Not related to PTPN22 SNPs and T1D risk
2024-04-15	Pei-dong Wu	Wanfang	强直性脊柱炎骨化相关易感基因的研究	刘建民.	2011	10.7666/d.Y2045558	Not related to PTPN22 SNPs and T1D risk
2024-04-15	Pei-dong Wu	Wanfang	全基因组关联分析搜寻中国人群白癜风免疫相关基因	张峥.	2011	10.7666/d.D376333	Not related to PTPN22 SNPs and T1D risk
2024-04-15	Pei-dong Wu	Wanfang	山药块茎发育生理生化变化及基因表达差异的研究	梁任繁.	2011	10.7666/d.y2160178	Duplicate document
2024-04-06	Peng-fei Fang	CNKI	山药块茎发育生理生化变化及基因表达差异的研究	梁任繁.	2011		Not related to PTPN22 SNPs and T1D risk
2024-04-15	Pei-dong Wu	Wanfang	遗传性小脑型共济失调基因诊断平台的建立及新的致病基因的定位与克隆	王俊岭.	2011	10.7666/d.y1917889	Not related to PTPN22 SNPs and T1D risk
2024-04-06	Peng-fei Fang	CNKI	用于检测I型糖尿病易感性的试剂盒	协和干细胞基因工程有限公司,天津滨海协和基因科技有限公司.	2011		Duplicate document
2024-04-13	Yu Su	Pubmed	[Glucokinase gene mutation as a causative factor of permanent neonatal diabetes mellitus]	Wajda-Cuszlag M, Witkowski D, Piontek E, Wysocka-Mincewicz M, Borowiec M, Młynarski W, Szalecki M.	2012		Not related to PTPN22 SNPs and T1D risk
2024-04-13	Yu Su	Pubmed	[Neonatal diabetes mellitus caused by KCNJ11 mutation: a case report]	Wang SY, Zhang LJ, He ZQ, Tian Q, Li XD.	2012		Not related to PTPN22 SNPs and T1D risk
2024-04-13	Yu Su	Pubmed	A novel ABCC8 mutation illustrates the variability of the diabetes phenotypes associated with a single mutation	Klee P, Bellanné-Chantelot C, Depret G, Llano JP, Paget C, Nicolino M.	2012	10.1016/j.diabet.2011.12.001	Not related to PTPN22 SNPs and T1D risk
2024-04-13	Yu Su	Pubmed	A strategy for combining minor genetic susceptibility genes to improve prediction of disease in type 1 diabetes	Winkler C, Krumsiek J, Lempainen J, Achenbach P, Grallert H, Giannopoulou E, Bunk M, Theis FJ, Bonifacio E, Ziegler AG.	2012	10.1038/gene.2012.36	Not related to PTPN22 SNPs and T1D risk
2024-04-13	Yu Su	Pubmed	Allele summation of diabetes risk genes predicts impaired glucose tolerance in female and obese individuals	Linder K, Wagner R, Hatziagelaki E, Ketterer C, Heni M, Machicao F, Stefan N, Staiger H, Häring HU, Fritsche A.	2012	10.1371/journal.pone.0038224	Not related to PTPN22 SNPs and T1D risk
2024-04-13	Yu Su	Pubmed	Altered B cell homeostasis is associated with type I diabetes and carriers of the PTPN22 allelic variant	Habib T, Funk A, Rieck M, Brahmandam A, Dai X, Panigrahi AK, Luning Prak ET, Meyer-Bahlburg A, Sanda S, Greenbaum C, Rawlings DJ, Buckner JH.	2012	10.4049/jimmunol.1102176	Duplicate document
2024-04-13	Yu Su	Pubmed	Amino acid properties may be useful in predicting clinical outcome in patients with Kir6.2 neonatal diabetes	Fraser CS, Rubio-Cabezas O, Littlechild JA, Ellard S, Hattersley AT, Flanagan SE.	2012	10.1530/EJE-12-0227	Not related to PTPN22 SNPs and T1D risk
2024-04-13	Yu Su	Pubmed	Analysis of common type 2 diabetes mellitus genetic risk factors in new-onset diabetes after transplantation in kidney transplant patients medicated with tacrolimus	Kurzawski M, Dziewanowski K, Łapczuk J, Wajda A, Droździk M.	2012	10.1007/s00228-012-1292-8	Not related to PTPN22 SNPs and T1D risk
2024-04-13	Yu Su	Pubmed	Association between a common KCNJ11 polymorphism (rs5219) and new-onset posttransplant diabetes in patients treated with Tacrolimus	Tavira B, Coto E, Torres A, Díaz-Corte C, Díaz-Molina B, Ortega F, Arias M, Díaz JM, Selgas R, López-Larrea C, Ruiz-Ortega M, Ortiz A, González E, Campistol JM, Alvarez V; Pharmacogenetics of tacrolimus REDINREN study group.	2012	10.1016/j.ymgme.2011.12.020	Not related to PTPN22 SNPs and T1D risk
2024-04-13	Yu Su	Pubmed	Association between cytochrome P450 promoter polymorphisms and ischemic stroke	Kim SK, Yim SV, Lee BC.	2012	10.3892/etm.2011.388	Not related to PTPN22 SNPs and T1D risk
2024-04-12	Xue LI	Pubmed	Association of PTPN22 C1858T polymorphism and type 1 diabetes: a meta-analysis	Peng H, Zhou M, Xu WD, Xu K, Zhai Y, Li R, Wang W, Zhang YJ, Liu SS, Pan HF, Ye DQ.	2012	10.3109/08820139.2012.664226	Meta-analysis
2024-04-13	Yu Su	Pubmed	Association of the PTPN22 gene (+1858C/T, -1123G/C) polymorphisms with type 1 diabetes mellitus: a systematic review and meta-analysis	Tang S, Peng W, Wang C, Tang H, Zhang Q.	2012	10.1016/j.diabres.2012.04.011	Duplicate document
2024-04-13	Yu Su	Pubmed	Autoimmune polyendocrine syndrome type 1: an extensive longitudinal study in Sardinian patients	Meloni A, Willcox N, Meager A, Atzeni M, Wolff AS, Husebye ES, Furcas M, Rosatelli MC, Cao A, Congia M.	2012	10.1210/jc.2011-2461	Not related to PTPN22 SNPs and T1D risk
2024-04-15	Pei-dong Wu	Wanfang	Characterisation of two deletions involving NPC1 and flanking genes in Niemann-Pick Type C disease patients	RODRÍGUEZ-PASCAU,L., TOMA,C., MACÍAS-VIDAL,J., COZAR,M., CORMAND,B., LYKOPOULOU,L., COLL,M.J., GRINBERG,D., VILAGELIU,L..	2012	10.1016/j.ymgme.2012.10.004	Not related to PTPN22 SNPs and T1D risk
2024-04-13	Yu Su	Pubmed	Clinical and molecular basis of transient neonatal diabetes mellitus in Brazilian children	Alves C, Flanagan SE, Ellard S, Mackay DJ.	2012	10.1016/j.diabres.2012.05.025	Not related to PTPN22 SNPs and T1D risk
2024-04-13	Yu Su	Pubmed	Contribution of common genetic variation to the risk of type 2 diabetes in the Mexican Mestizo population	Gamboa-Meléndez MA, Huerta-Chagoya A, Moreno-Macías H, Vázquez-Cárdenas P, Ordóñez-Sánchez ML, Rodríguez-Guillén R, Riba L, Rodríguez-Torres M, Guerra-García MT, Guillén-Pineda LE, Choudhry S, Del Bosque-Plata L, Canizales-Quinteros S, Pérez-Ortiz G, Escobedo-Aguirre F, Parra A, Lerman-Garber I, Aguilar-Salinas CA, Tusié-Luna MT.	2012	10.2337/db11-0550	Not related to PTPN22 SNPs and T1D risk
2024-04-13	Yu Su	Pubmed	Contribution of common variants of ENPP1, IGF2BP2, KCNJ11, MLXIPL, PPARγ, SLC30A8 and TCF7L2 to the risk of type 2 diabetes in Lebanese and Tunisian Arabs	Mtiraoui N, Turki A, Nemr R, Echtay A, Izzidi I, Al-Zaben GS, Irani-Hakime N, Keleshian SH, Mahjoub T, Almawi WY.	2012	10.1016/j.diabet.2012.05.002	Not related to PTPN22 SNPs and T1D risk
2024-04-13	Yu Su	Pubmed	Detection of KCNJ11 gene mutations in a family with neonatal diabetes mellitus: implications for therapeutic management of family members with long-standing disease	Abbasi F, Saba S, Ebrahim-Habibi A, Sayahpour FA, Amiri P, Larijani B, Amoli MM.	2012	10.1007/BF03256435	Not related to PTPN22 SNPs and T1D risk
2024-04-13	Yu Su	Pubmed	E23K polymorphism of the KCNJ11 gene in Korean children with type 1 diabetes	Ko JM, Yang S, Kim SY, Lee HS, Hwang JS, Hwang IT.	2012	10.1007/s12519-012-0355-3	Not related to PTPN22 SNPs and T1D risk
2024-04-13	Yu Su	Pubmed	Effect of the PTPN22 and INS risk genotypes on the progression to clinical type 1 diabetes after the initiation of β-cell autoimmunity	Lempainen J, Hermann R, Veijola R, Simell O, Knip M, Ilonen J.	2012	10.2337/db11-0386	Not related to PTPN22 SNPs and T1D risk
2024-04-13	Yu Su	Pubmed	Effects of non-HLA gene polymorphisms on development of islet autoimmunity and type 1 diabetes in a population with high-risk HLA-DR,DQ genotypes	Steck AK, Wong R, Wagner B, Johnson K, Liu E, Romanos J, Wijmenga C, Norris JM, Eisenbarth GS, Rewers MJ.	2012	10.2337/db11-1228	Duplicate document
2024-04-13	Yu Su	Pubmed	Effects of single nucleotide polymorphisms in K(ATP) channel genes on type 2 diabetes in a Turkish population	Gonen MS, Arikoglu H, Erkoc Kaya D, Ozdemir H, Ipekci SH, Arslan A, Kayis SA, Gogebakan B.	2012	10.1016/j.arcmed.2012.06.001	Not related to PTPN22 SNPs and T1D risk
2024-04-15	Pei-dong Wu	Wanfang	EphB4/Rac1/Cdc42/RhoA通路介导髓系白血病耐药与高三尖杉酯碱阻断机制研究	黄彬涛.	2012	10.7666/d.Y2257335	Not related to PTPN22 SNPs and T1D risk
2024-04-06	Peng-fei Fang	CNKI	EphB4/Rac1/Cdc42/RhoA通路介导髓系白血病耐药与高三尖杉酯碱阻断机制研究	黄彬涛.	2012		Duplicate document
2024-04-13	Yu Su	Pubmed	Evidence of gene-gene interaction and age-at-diagnosis effects in type 1 diabetes	Howson JM, Cooper JD, Smyth DJ, Walker NM, Stevens H, She JX, Eisenbarth GS, Rewers M, Todd JA, Akolkar B, Concannon P, Erlich HA, Julier C, Morahan G, Nerup J, Nierras C, Pociot F, Rich SS; Type 1 Diabetes Genetics Consortium.	2012	10.2337/db11-1694	Duplicate document
2024-04-13	Yu Su	Pubmed	Expansion of CD4+CD25+FOXP3+ regulatory T cells in infants of mothers with type 1 diabetes	Luopajärvi K, Nieminen JK, Ilonen J, Akerblom HK, Knip M, Vaarala O.	2012	10.1111/j.1399-5448.2012.00852.x	Not related to PTPN22 SNPs and T1D risk
2024-04-13	Yu Su	Pubmed	Genetic prediction of postpartum diabetes in women with gestational diabetes mellitus	Ekelund M, Shaat N, Almgren P, Anderberg E, Landin-Olsson M, Lyssenko V, Groop L, Berntorp K.	2012	10.1016/j.diabres.2012.04.020	Not related to PTPN22 SNPs and T1D risk
2024-04-13	Yu Su	Pubmed	Genetic variants in potassium channels are associated with type 2 diabetes in a Mongolian population	Odgerel Z, Lee HS, Erdenebileg N, Gandbold S, Luvsanjamba M, Sambuughin N, Sonomtseren S, Sharavdorj P, Jodov E, Altaisaikhan K, Goldfarb LG.	2012	10.1111/j.1753-0407.2011.00177.x	Not related to PTPN22 SNPs and T1D risk
2024-04-13	Yu Su	Pubmed	Genetics of type 2 diabetes mellitus and other specific types of diabetes; its role in treatment modalities	Kota SK, Meher LK, Jammula S, Kota SK, Modi KD.	2012	10.1016/j.dsx.2012.05.014	Not related to PTPN22 SNPs and T1D risk
2024-04-13	Yu Su	Pubmed	Glyburide ameliorates motor coordination and glucose homeostasis in a child with diabetes associated with the KCNJ11/S225T, del226-232 mutation	Battaglia D, Lin YW, Brogna C, Crinò A, Grasso V, Mozzi AF, Russo L, Spera S, Colombo C, Ricci S, Nichols CG, Mercuri E, Barbetti F.	2012	10.1111/j.1399-5448.2012.00874.x	Not related to PTPN22 SNPs and T1D risk
2024-04-13	Yu Su	Pubmed	HLA-DR, HLA-DQB1 and PTPN22 gene polymorphism: association with age at onset for autoimmune diabetes	Okruszko A, Szepietowska B, Wawrusiewicz-Kurylonek N, Górska M, Krętowski A, Szelachowska M.	2012	10.5114/aoms.2012.31619	Not related to PTPN22 SNPs and T1D risk
2024-04-15	Pei-dong Wu	Wanfang	IFIH1基因多态性与自身免疫性疾病	罗说明,林健,周智广.	2012	10.3760/cma.j.issn.0376-2491.2012.21.017	Not related to PTPN22 SNPs and T1D risk
2024-04-13	Yu Su	Pubmed	KATP channel mutations in infants with permanent diabetes diagnosed after 6 months of life	Rubio-Cabezas O, Flanagan SE, Damhuis A, Hattersley AT, Ellard S.	2012	10.1111/j.1399-5448.2011.00824.x	Not related to PTPN22 SNPs and T1D risk
2024-04-06	Peng-fei Fang	CNKI	KATP channel mutations in infants with permanent diabetes diagnosed after 6 months of life	Rubio-Cabezas O, Flanagan SE, Damhuis A, Hattersley AT, Ellard S.	2012		Duplicate document
2024-04-13	Yu Su	Pubmed	KCNJ11 gene E23K variant and therapeutic response to sulfonylureas	Javorsky M, Klimcakova L, Schroner Z, Zidzik J, Babjakova E, Fabianova M, Kozarova M, Tkacova R, Salagovic J, Tkac I.	2012	10.1016/j.ejim.2011.10.018	Not related to PTPN22 SNPs and T1D risk
2024-04-13	Yu Su	Pubmed	Lack of association of type 2 diabetes susceptibility genotypes and body weight on the development of islet autoimmunity and type 1 diabetes	Winkler C, Raab J, Grallert H, Ziegler AG.	2012	10.1371/journal.pone.0035410	Not related to PTPN22 SNPs and T1D risk
2024-04-13	Yu Su	Pubmed	Meta-analysis reveals an association of PTPN22 C1858T with autoimmune diseases, which depends on the localization of the affected tissue	Zheng J, Ibrahim S, Petersen F, Yu X.	2012	10.1038/gene.2012.46	Duplicate document
2024-04-13	Yu Su	Pubmed	Minimal incidence of neonatal/infancy onset diabetes in Italy is 1:90,000 live births	Iafusco D, Massa O, Pasquino B, Colombo C, Iughetti L, Bizzarri C, Mammì C, Lo Presti D, Suprani T, Schiaffini R, Nichols CG, Russo L, Grasso V, Meschi F, Bonfanti R, Brescianini S, Barbetti F; Early Diabetes Study Group of ISPED.	2012	10.1007/s00592-011-0331-8	Not related to PTPN22 SNPs and T1D risk
2024-04-06	Peng-fei Fang	CNKI	miRNA-125b-1对乳腺癌SKBR-3细胞放化疗敏感性的影响	胡斌.	2012		Duplicate document
2024-04-15	Pei-dong Wu	Wanfang	miRNA-125b-1对乳腺癌SKBR-3细胞放化疗敏感性的影响	胡斌.	2012	10.7666/d.Y2257415	Not related to PTPN22 SNPs and T1D risk
2024-04-13	Yu Su	Pubmed	Permanent neonatal diabetes caused by a novel mutation	Jain V, Flanagan SE, Ellard S.	2012	10.1007/s13312-012-0093-6	Not related to PTPN22 SNPs and T1D risk
2024-04-13	Yu Su	Pubmed	Permanent neonatal diabetes mellitus due to KCNJ11 mutation in a Portuguese family: transition from insulin to oral sulfonylureas	Dupont J, Pereira C, Medeira A, Duarte R, Ellard S, Sampaio L.	2012	10.1515/jpem-2011-0191	Not related to PTPN22 SNPs and T1D risk
2024-04-13	Yu Su	Pubmed	Personalized medicine switching from insulin to sulfonylurea in permanent neonatal diabetes mellitus dictated by a novel activating ABCC8 mutation	Mak CM, Lee CY, Lam CW, Siu WK, Hung VC, Chan AY.	2012	10.1097/PDM.0b013e318220bb0e	Not related to PTPN22 SNPs and T1D risk
2024-04-15	Yu Su	Pubmed	Polycystic ovary syndrome is not associated with polymorphisms of the TCF7L2, CDKAL1, HHEX, KCNJ11, FTO and SLC30A8 genes	Kim JJ, Choi YM, Cho YM, Hong MA, Chae SJ, Hwang KR, Hwang SS, Yoon SH, Moon SY.	2012	10.1111/j.1365-2265.2012.04389.x	Not related to PTPN22 SNPs and T1D risk
2024-04-15	Pei-dong Wu	Wanfang	PTPN22 C1858T单核苷酸多态性在自身免疫性疾病发病中的作用	曹娅丽,李文歌,章友康.	2012	10.3969/j.issn.1001-0025.2012.04.013	Not related to PTPN22 SNPs and T1D risk
2024-04-15	Yu Su	Pubmed	Sequencing genes in silico using single nucleotide polymorphisms	Zhang XC, Zhang B, Li SS, Huang X, Hansen JA, Zhao LP.	2012	10.1186/1471-2156-13-6	Not related to PTPN22 SNPs and T1D risk
2024-04-15	Yu Su	Pubmed	Serum titres of anti-glutamic acid decarboxylase-65 and anti-IA-2 autoantibodies are associated with different immunoregulatory milieu in newly diagnosed type 1 diabetes patients	Gabbay MA, Sato MN, Duarte AJ, Dib SA.	2012	10.1111/j.1365-2249.2011.04538.x	Not related to PTPN22 SNPs and T1D risk
2024-04-15	Yu Su	Pubmed	Successful sulfonylurea treatment of a neonate with neonatal diabetes mellitus due to a novel missense mutation, p.P1199L, in the ABCC8 gene	Oztekin O, Durmaz E, Kalay S, Flanagan SE, Ellard S, Bircan I.	2012	10.1038/jp.2012.46	Not related to PTPN22 SNPs and T1D risk
2024-04-15	Yu Su	Pubmed	Sulfonylurea use during entire pregnancy in diabetes because of KCNJ11 mutation: a report of two cases	Gaal Z, Klupa T, Kantor I, Mlynarski W, Albert L, Tolloczko J, Balogh I, Czajkowski K, Malecki MT.	2012	10.2337/dc12-0163	Not related to PTPN22 SNPs and T1D risk
2024-04-15	Yu Su	Pubmed	Sulfonylurea-responsive neonatal diabetes mellitus diagnosed through molecular genetics in two children and in one adult after a long period of insulin treatment	Fanciullo L, Iovane B, Gkliati D, Monti G, Sponzilli I, Cangelosi AM, Matrorilli C, Chiari G, Barbetti F, Dall'Aglio E, Vanelli M.	2012		Not related to PTPN22 SNPs and T1D risk
2024-04-06	Peng-fei Fang	CNKI	TGF beta1 polymorphisms are candidate predictors of the clinical response to rituximab in rheumatoid arthritis	DA?EN,C.I., FABRE,S., RITTORE,C., SOLER,S., DA?EN,V., TEJEDOR,G., CADART,D., MOLINARI,N., DAURÈS,J.-P., JORGENSEN,C., TOUITOU,I..	2012		Duplicate document
2024-04-15	Pei-dong Wu	Wanfang	TGF beta1 polymorphisms are candidate predictors of the clinical response to rituximab in rheumatoid arthritis	DA?EN,C.I., FABRE,S., RITTORE,C., SOLER,S., DA?EN,V., TEJEDOR,G., CADART,D., MOLINARI,N., DAURÈS,J.-P., JORGENSEN,C., TOUITOU,I..	2012	10.1016/j.jbspin.2011.10.007	Not related to PTPN22 SNPs and T1D risk
2024-04-15	Yu Su	Pubmed	The -1123G>C variant of PTPN22 gene promoter is associated with latent autoimmune diabetes in adult Chinese Hans	Liu F, Liu J, Zheng TS, Li Q, Wang C, Pan XP, Lu H, Zhao YW.	2012	10.1007/s12013-011-9291-4	Standards-compliant
2024-04-06	Peng-fei Fang	CNKI	The association of genetic variants of type 2 diabetes with kidney function	Franceschini N, Shara NM, Wang H, Voruganti VS, Laston S, Haack K, Lee ET, Best LG, Maccluer JW, Cochran BJ, Dyer TD, Howard BV, Cole SA, North KE, Umans JG.	2012		Duplicate document
2024-04-15	Pei-dong Wu	Wanfang	The association of genetic variants of type 2 diabetes with kidney function	Franceschini N, Shara NM, Wang H, Voruganti VS, Laston S, Haack K, Lee ET, Best LG, Maccluer JW, Cochran BJ, Dyer TD, Howard BV, Cole SA, North KE, Umans JG.	2012		Duplicate document
2024-04-15	Yu Su	Pubmed	The association of genetic variants of type 2 diabetes with kidney function	Franceschini N, Shara NM, Wang H, Voruganti VS, Laston S, Haack K, Lee ET, Best LG, Maccluer JW, Cochran BJ, Dyer TD, Howard BV, Cole SA, North KE, Umans JG.	2012	10.1038/ki.2012.107	Not related to PTPN22 SNPs and T1D risk
2024-04-15	Yu Su	Pubmed	The ATP-sensitive K(+) channel ABCC8 S1369A type 2 diabetes risk variant increases MgATPase activity	Fatehi M, Raja M, Carter C, Soliman D, Holt A, Light PE.	2012	10.2337/db11-0371	Not related to PTPN22 SNPs and T1D risk
2024-04-06	Peng-fei Fang	CNKI	Three cases of permanent neonatal diabetes mellitus: genotypes and management outcome	Ooi HL, Wu LL.	2012		Duplicate document
2024-04-15	Pei-dong Wu	Wanfang	Three cases of permanent neonatal diabetes mellitus: genotypes and management outcome	Ooi HL, Wu LL.	2012		Duplicate document
2024-04-15	Yu Su	Pubmed	Three cases of permanent neonatal diabetes mellitus: genotypes and management outcome	Ooi HL, Wu LL.	2012		Not related to PTPN22 SNPs and T1D risk
2024-04-06	Peng-fei Fang	CNKI	Whole-exome sequencing and high throughput genotyping identified KCNJ11 as the thirteenth MODY gene	Bonnefond A, Philippe J, Durand E, Dechaume A, Huyvaert M, Montagne L, Marre M, Balkau B, Fajardy I, Vambergue A, Vatin V, Delplanque J, Le Guilcher D, De Graeve F, Lecoeur C, Sand O, Vaxillaire M, Froguel P.	2012		Duplicate document
2024-04-15	Pei-dong Wu	Wanfang	Whole-exome sequencing and high throughput genotyping identified KCNJ11 as the thirteenth MODY gene	Bonnefond A, Philippe J, Durand E, Dechaume A, Huyvaert M, Montagne L, Marre M, Balkau B, Fajardy I, Vambergue A, Vatin V, Delplanque J, Le Guilcher D, De Graeve F, Lecoeur C, Sand O, Vaxillaire M, Froguel P.	2012		Duplicate document
2024-04-15	Yu Su	Pubmed	Whole-exome sequencing and high throughput genotyping identified KCNJ11 as the thirteenth MODY gene	Bonnefond A, Philippe J, Durand E, Dechaume A, Huyvaert M, Montagne L, Marre M, Balkau B, Fajardy I, Vambergue A, Vatin V, Delplanque J, Le Guilcher D, De Graeve F, Lecoeur C, Sand O, Vaxillaire M, Froguel P.	2012	10.1371/journal.pone.0037423	Not related to PTPN22 SNPs and T1D risk
2024-04-06	Peng-fei Fang	CNKI	蛋白激酶A/WeelB通路对小鼠受精卵早期发育调控机制的研究	刘超.	2012		Duplicate document
2024-04-15	Pei-dong Wu	Wanfang	蛋白激酶A/WeelB通路对小鼠受精卵早期发育调控机制的研究	刘超.	2012		Not related to PTPN22 SNPs and T1D risk
2024-04-06	Peng-fei Fang	CNKI	儿童白血病病人特异性诱导多能干细胞(iPSCs)样细胞株的建立及其生物学特性研究	郭晓萍.	2012		Duplicate document
2024-04-15	Pei-dong Wu	Wanfang	儿童白血病病人特异性诱导多能干细胞(iPSCs)样细胞株的建立及其生物学特性研究	郭晓萍.	2012		Not related to PTPN22 SNPs and T1D risk
2024-04-06	Peng-fei Fang	CNKI	高山被孢霉延长酶基因的反转录及其同源表达的研究	张长杰.	2012		Duplicate document
2024-04-15	Pei-dong Wu	Wanfang	高山被孢霉延长酶基因的反转录及其同源表达的研究	张长杰.	2012		Not related to PTPN22 SNPs and T1D risk
2024-04-15	Pei-dong Wu	Wanfang	高糖导致吞噬细胞呼吸爆发功能障碍的机制研究	曾慧妍.	2012	10.7666/d.Y2257214	Not related to PTPN22 SNPs and T1D risk
2024-04-15	Pei-dong Wu	Wanfang	井冈霉素高产的比较功能基因组研究	吴杭.	2012		Duplicate document
2024-04-06	Peng-fei Fang	CNKI	井冈霉素高产的比较功能基因组研究	吴杭.	2012		Not related to PTPN22 SNPs and T1D risk
2024-04-15	Pei-dong Wu	Wanfang	淋巴特异的酪氨酸和磷酸酶(Lyp)不同突变(S201F、R263Q和R266W)的生化特性与细胞功能研究	刘晶.	2012	10.7666/d.Y2181557	Not related to PTPN22 SNPs and T1D risk
2024-04-15	Pei-dong Wu	Wanfang	水通道蛋白7基因多态性及单倍型与肥胖的相关性研究	程娜,袁振芳,万璐,郭晓蕙.	2012	10.3969/j.issn.1006-6187.2012.08.002	Not related to PTPN22 SNPs and T1D risk
2024-04-15	Pei-dong Wu	Wanfang	中国汉族Graves病多发家系临床表型及易感基因研究	侯新.	2012	10.7666/d.y2092120	Not related to PTPN22 SNPs and T1D risk
2024-04-15	Yu Su	Pubmed	A disease-associated PTPN22 variant promotes systemic autoimmunity in murine models	Dai X, James RG, Habib T, Singh S, Jackson S, Khim S, Moon RT, Liggitt D, Wolf-Yadlin A, Buckner JH, Rawlings DJ.	2013	10.1172/JCI66963	Not related to PTPN22 SNPs and T1D risk
2024-04-15	Yu Su	Pubmed	A Drosophila functional evaluation of candidates from human genome-wide association studies of type 2 diabetes and related metabolic traits identifies tissue-specific roles for dHHEX	Pendse J, Ramachandran PV, Na J, Narisu N, Fink JL, Cagan RL, Collins FS, Baranski TJ.	2013	10.1186/1471-2164-14-136	Not related to PTPN22 SNPs and T1D risk
2024-04-15	Yu Su	Pubmed	A mouse model of human hyperinsulinism produced by the E1506K mutation in the sulphonylurea receptor SUR1	Shimomura K, Tusa M, Iberl M, Brereton MF, Kaizik S, Proks P, Lahmann C, Yaluri N, Modi S, Huopio H, Ustinov J, Otonkoski T, Laakso M, Ashcroft FM.	2013	10.2337/db12-1611	Not related to PTPN22 SNPs and T1D risk
2024-04-15	Yu Su	Pubmed	A novel GATA6 mutation leading to congenital heart defects and permanent neonatal diabetes: a case report	Catli G, Abaci A, Flanagan SE, De Franco E, Ellard S, Hattersley A, Guleryuz H, Bober E.	2013	10.1016/j.diabet.2013.01.005	Not related to PTPN22 SNPs and T1D risk
2024-04-15	Yu Su	Pubmed	A SNP in G6PC2 predicts insulin secretion in type 1 diabetes	Sanda S, Wei S, Rue T, Shilling H, Greenbaum C.	2013	10.1007/s00592-012-0389-y	Not related to PTPN22 SNPs and T1D risk
2024-04-15	Yu Su	Pubmed	A variable degree of autoimmunity in the pedigree of a patient with type 1 diabetes homozygous for the PTPN22 1858T variant	Capasso F, Rapini N, Di Matteo G, Testi M, Arcano S, Lidano R, Petrelli A, Rossi P, Piccinini S, Manca Bitti ML, Angelini F.	2013	10.1111/j.1399-5448.2012.00891.x	Not related to PTPN22 SNPs and T1D risk
2024-04-15	Yu Su	Pubmed	ACE I/D and MTHFR C677T polymorphisms are significantly associated with type 2 diabetes in Arab ethnicity: a meta-analysis	Al-Rubeaan K, Siddiqui K, Saeb AT, Nazir N, Al-Naqeb D, Al-Qasim S.	2013	10.1016/j.gene.2013.02.017	Not related to PTPN22 SNPs and T1D risk
2024-04-15	Pei-dong Wu	Wanfang	Analysis of 60 Reported Glioma Risk SNPs Replicates Published GWAS Findings but Fails to Replicate Associations From Published Candidate-Gene Studies	WALSH,K.M., ANDERSON,E., HANSEN,H.M., DECKER,P.A., KOSEL,M.L., KOLLMEYER,T., RICE,T., ZHENG,S., XIAO,Y., CHANG,J.S., MCCOY,L.S., BRACCI,P.M., WIEMELS,J.L., PICO,A.R., SMIRNOV,I., LACHANCE,D.H., SICOTTE,H., ECKEL-PASSOW,J.E., WIENCKE,J.K., JENKINS,R.B., WRENSCH,M.R..	2013	10.1002/gepi.21707	Not related to PTPN22 SNPs and T1D risk
2024-04-15	Yu Su	Pubmed	Analysis of 60 Reported Glioma Risk SNPs Replicates Published GWAS Findings but Fails to Replicate Associations From Published Candidate-Gene Studies	WALSH,K.M., ANDERSON,E., HANSEN,H.M., DECKER,P.A., KOSEL,M.L., KOLLMEYER,T., RICE,T., ZHENG,S., XIAO,Y., CHANG,J.S., MCCOY,L.S., BRACCI,P.M., WIEMELS,J.L., PICO,A.R., SMIRNOV,I., LACHANCE,D.H., SICOTTE,H., ECKEL-PASSOW,J.E., WIENCKE,J.K., JENKINS,R.B., WRENSCH,M.R..	2013		Duplicate document
2024-04-15	Yu Su	Pubmed	Assessment of type 1 diabetes risk conferred by HLA-DRB1, INS-VNTR and PTPN22 genes using the Bayesian network approach	Portuesi R, Pozzilli P, Boehm B, Buzzetti R, Filippi S.	2013	10.1371/journal.pone.0079506	Duplicate document
2024-04-15	Yu Su	Pubmed	Autoimmune associations and autoantibody screening show focused recognition in patient subgroups with generalized myasthenia gravis	Klein R, Marx A, Ströbel P, Schalke B, Nix W, Willcox N.	2013	10.1016/j.humimm.2013.06.020	Duplicate document
2024-04-15	Yu Su	Pubmed	Biallelic PDX1 (insulin promoter factor 1) mutations causing neonatal diabetes without exocrine pancreatic insufficiency	De Franco E, Shaw-Smith C, Flanagan SE, Edghill EL, Wolf J, Otte V, Ebinger F, Varthakavi P, Vasanthi T, Edvardsson S, Hattersley AT, Ellard S.	2013	10.1111/dme.12122	Not related to PTPN22 SNPs and T1D risk
2024-04-06	Peng-fei Fang	CNKI	Biallelic PDX1 (insulin promoter factor 1) mutations causing neonatal diabetes without exocrine pancreatic insufficiency	De Franco E, Shaw-Smith C, Flanagan SE, Edghill EL, Wolf J, Otte V, Ebinger F, Varthakavi P, Vasanthi T, Edvardsson S, Hattersley AT, Ellard S.	2013		Duplicate document
2024-04-15	Yu Su	Pubmed	Changing the Treatment of Permanent Neonatal Diabetes Mellitus from Insulin to Glibenclamide in a 4-Month-Old Infant with KCNJ11 Activating Mutation	Ilkhanipoor H, Karamizadeh Z.	2013		Not related to PTPN22 SNPs and T1D risk
2024-04-15	Yu Su	Pubmed	Clinical and functional characterization of the Pro1198Leu ABCC8 gene mutation associated with permanent neonatal diabetes mellitus	Takagi T, Furuta H, Miyawaki M, Nagashima K, Shimada T, Doi A, Matsuno S, Tanaka D, Nishi M, Sasaki H, Inagaki N, Yoshikawa N, Nanjo K, Akamizu T.	2013	10.1111/jdi.12049	Not related to PTPN22 SNPs and T1D risk
2024-04-15	Pei-dong Wu	Wanfang	Clinical and functional characterization of the Pro1198Leu ABCC8 gene mutation associated with permanent neonatal diabetes mellitus	Takagi T, Furuta H, Miyawaki M, Nagashima K, Shimada T, Doi A, Matsuno S, Tanaka D, Nishi M, Sasaki H, Inagaki N, Yoshikawa N, Nanjo K, Akamizu T.	2013		Duplicate document
2024-04-15	Yu Su	Pubmed	Clinical and molecular characterization of neonatal diabetes and monogenic syndromic diabetes in Asian Indian children	Jahnavi S, Poovazhagi V, Mohan V, Bodhini D, Raghupathy P, Amutha A, Suresh Kumar P, Adhikari P, Shriraam M, Kaur T, Das AK, Molnes J, Njolstad PR, Unnikrishnan R, Radha V.	2013	10.1111/j.1399-0004.2012.01939.x	Not related to PTPN22 SNPs and T1D risk
2024-04-15	Yu Su	Pubmed	DEND syndrome due to V59A mutation in KCNJ11 gene: unresponsive to sulfonylureas	Itoh S, Matsuoka H, Yasuda Y, Miyake N, Suzuki K, Yorifuji T, Sugihara S.	2013	10.1515/jpem-2012-0236	Not related to PTPN22 SNPs and T1D risk
2024-04-15	Yu Su	Pubmed	Effect of CYP2C9 and SLCO1B1 polymorphisms on the pharmacokinetics and pharmacodynamics of nateglinide in healthy Chinese male volunteers	Cheng Y, Wang G, Zhang W, Fan L, Chen Y, Zhou HH.	2013	10.1007/s00228-012-1364-9	Not related to PTPN22 SNPs and T1D risk
2024-04-15	Yu Su	Pubmed	Effects of common genetic variants associated with type 2 diabetes and glycemic traits on α- and β-cell function and insulin action in humans	Jonsson A, Ladenvall C, Ahluwalia TS, Kravic J, Krus U, Taneera J, Isomaa B, Tuomi T, Renström E, Groop L, Lyssenko V.	2013	10.2337/db12-1627	Not related to PTPN22 SNPs and T1D risk
2024-04-15	Yu Su	Pubmed	Functional characterization of a novel KCNJ11 in frame mutation-deletion associated with infancy-onset diabetes and a mild form of intermediate DEND: a battle between K(ATP) gain of channel activity and loss of channel expression	Lin YW, Li A, Grasso V, Battaglia D, Crinò A, Colombo C, Barbetti F, Nichols CG.	2013	10.1371/journal.pone.0063758	Not related to PTPN22 SNPs and T1D risk
2024-04-06	Peng-fei Fang	CNKI	Genetic susceptibility for ischemic infarction and arteriolosclerosis based on neuropathologic evaluations	Chou SH, Shulman JM, Keenan BT, Secor EA, Buchman AS, Schneider J, Bennett DA, De Jager PL.	2013		Not related to PTPN22 SNPs and T1D risk
2024-04-15	Yu Su	Pubmed	Genetic susceptibility for ischemic infarction and arteriolosclerosis based on neuropathologic evaluations	Chou SH, Shulman JM, Keenan BT, Secor EA, Buchman AS, Schneider J, Bennett DA, De Jager PL.	2013	10.1159/000352054	Duplicate document
2024-04-15	Yu Su	Pubmed	Genetic variants and the risk of gestational diabetes mellitus: a systematic review	Zhang C, Bao W, Rong Y, Yang H, Bowers K, Yeung E, Kiely M.	2013	10.1093/humupd/dmt013	Not related to PTPN22 SNPs and T1D risk
2024-04-15	Pei-dong Wu	Wanfang	Genetics of rheumatoid arthritis - A comprehensive review	KURKÓ,J., BESENYEI,T., LAKI,J., GLANT,T.T., MIKECZ,K., SZEKANECZ,Z..	2013	10.1007/s12016-012-8346-7	Not related to PTPN22 SNPs and T1D risk
2024-04-06	Peng-fei Fang	CNKI	HERG通道开放剂ICa-105574抗心室复极延迟所致心律失常和心肌肥厚作用研究	孟静.	2013		Not related to PTPN22 SNPs and T1D risk
2024-04-15	Pei-dong Wu	Wanfang	HERG通道开放剂ICa-105574抗心室复极延迟所致心律失常和心肌肥厚作用研究	孟静.	2013	10.7666/d.Y2336751	Duplicate document
2024-04-15	Yu Su	Pubmed	Identification of INS and KCNJ11 gene mutations in type 1B diabetes in Japanese children with onset of diabetes before 5 years of age	Moritani M, Yokota I, Tsubouchi K, Takaya R, Takemoto K, Minamitani K, Urakami T, Kawamura T, Kikuchi N, Itakura M, Ogata T, Sugihara S, Amemiya S; Japanese Study Group of Insulin Therapy for Childhood and Adolescent Diabetes (JSGIT).	2013	10.1111/j.1399-5448.2012.00917.x	Not related to PTPN22 SNPs and T1D risk
2024-04-06	Peng-fei Fang	CNKI	Meta-analysis of association of common variants in the KCNJ11-ABCC8 region with type 2 diabetes	Qin LJ, Lv Y, Huang QY.	2013		Duplicate document
2024-04-15	Yu Su	Pubmed	Meta-analysis of association of common variants in the KCNJ11-ABCC8 region with type 2 diabetes	Qin LJ, Lv Y, Huang QY.	2013	10.4238/2013.August.20.1	Not related to PTPN22 SNPs and T1D risk
2024-04-12	Xue LI	Pubmed	Meta-analysis of the family-based association between the PTPN22 C1858T polymorphism and type 1 diabetes	Lee YH, Song GG.	2013	10.1007/s11033-012-2051-8	Meta-analysis
2024-04-15	Yu Su	Pubmed	Migration and DNA methylation: a comparison of methylation patterns in type 2 diabetes susceptibility genes between indians and europeans	Elliott HR, Walia GK, Duggirala A, Groom A, Reddy SU, Chandak GR, Gupta V, Laakso M, Dekker JM; RISC Consortium; Walker M, Ebrahim S, Smith GD, Relton CL.	2013	10.7243/2050-0866-2-6	Not related to PTPN22 SNPs and T1D risk
2024-04-15	Pei-dong Wu	Wanfang	MSI2-NOTCH1通路在成人急性淋巴细胞白血病中表达及丙戊酸钠对其作用研究	牧启田.	2013		Not related to PTPN22 SNPs and T1D risk
2024-04-15	Yu Su	Pubmed	Multiorgan autoimmunity in a Turner syndrome patient with partial monosomy 2q and trisomy 10p	Grossi A, Palma A, Zanni G, Novelli A, Loddo S, Cappa M, Fierabracci A.	2013	10.1016/j.gene.2012.12.007	Not related to PTPN22 SNPs and T1D risk
2024-04-15	Yu Su	Pubmed	Mutations in KCNJ11 are associated with the development of autosomal dominant, early-onset type 2 diabetes	Liu L, Nagashima K, Yasuda T, Liu Y, Hu HR, He G, Feng B, Zhao M, Zhuang L, Zheng T, Friedman TC, Xiang K.	2013	10.1007/s00125-013-3031-9	Not related to PTPN22 SNPs and T1D risk
2024-04-15	Pei-dong Wu	Wanfang	Neuropsychological dysfunction and developmental defects associated with genetic changes in infants with neonatal diabetes mellitus: a prospective cohort study [corrected]	Busiah K, Drunat S, Vaivre-Douret L, Bonnefond A, Simon A, Flechtner I, Gérard B, Pouvreau N, Elie C, Nimri R, De Vries L, Tubiana-Rufi N, Metz C, Bertrand AM, Nivot-Adamiak S, de Kerdanet M, Stuckens C, Jennane F, Souchon PF, Le Tallec C, Désirée C, Pereira S, Dechaume A, Robert JJ, Phillip M, Scharfmann R, Czernichow P, Froguel P, Vaxillaire M, Polak M, Cavé H; French NDM study group.	2013		Duplicate document
2024-04-15	Yu Su	Pubmed	Neuropsychological dysfunction and developmental defects associated with genetic changes in infants with neonatal diabetes mellitus: a prospective cohort study [corrected]	Busiah K, Drunat S, Vaivre-Douret L, Bonnefond A, Simon A, Flechtner I, Gérard B, Pouvreau N, Elie C, Nimri R, De Vries L, Tubiana-Rufi N, Metz C, Bertrand AM, Nivot-Adamiak S, de Kerdanet M, Stuckens C, Jennane F, Souchon PF, Le Tallec C, Désirée C, Pereira S, Dechaume A, Robert JJ, Phillip M, Scharfmann R, Czernichow P, Froguel P, Vaxillaire M, Polak M, Cavé H; French NDM study group.	2013	10.1016/S2213-8587(13)70059-7	Not related to PTPN22 SNPs and T1D risk
2024-04-06	Peng-fei Fang	CNKI	Non-synonymous variant (Gly307Ser) in CD226 is associated with susceptibility in Japanese rheumatoid arthritis patients	SUZUKI,T., IKARI,K., KAWAGUCHI,Y., YANO,K., IWAMOTO,T., KAWAMOTO,M., TOYAMA,Y., TANIGUCHI,A., YAMANAKA,H., MOMOHARA,S..	2013		Duplicate document
2024-04-15	Yu Su	Pubmed	Non-synonymous variant (Gly307Ser) in CD226 is associated with susceptibility in Japanese rheumatoid arthritis patients	SUZUKI,T., IKARI,K., KAWAGUCHI,Y., YANO,K., IWAMOTO,T., KAWAMOTO,M., TOYAMA,Y., TANIGUCHI,A., YAMANAKA,H., MOMOHARA,S..	2013		Duplicate document
2024-04-15	Pei-dong Wu	Wanfang	Non-synonymous variant (Gly307Ser) in CD226 is associated with susceptibility in Japanese rheumatoid arthritis patients	SUZUKI,T., IKARI,K., KAWAGUCHI,Y., YANO,K., IWAMOTO,T., KAWAMOTO,M., TOYAMA,Y., TANIGUCHI,A., YAMANAKA,H., MOMOHARA,S..	2013	10.1007/s10165-012-0609-x	Not related to PTPN22 SNPs and T1D risk
2024-04-15	Yu Su	Pubmed	Permanent neonatal diabetes due to a novel insulin signal peptide mutation	Hussain S, Mohd Ali J, Jalaludin MY, Harun F.	2013	10.1111/pedi.12011	Not related to PTPN22 SNPs and T1D risk
2024-04-06	Peng-fei Fang	CNKI	Peutz-Jeghers综合征中LKB1/STK11基因新突变及功能研究	陈玉兰.	2013		Duplicate document
2024-04-15	Pei-dong Wu	Wanfang	Peutz-Jeghers综合征中LKB1/STK11基因新突变及功能研究	陈玉兰.	2013	10.7666/d.Y2405599	Not related to PTPN22 SNPs and T1D risk
2024-04-06	Peng-fei Fang	CNKI	Pharmacogenetics of oral antidiabetic drugs	Becker ML, Pearson ER, Tkáč I.	2013		Duplicate document
2024-04-15	Yu Su	Pubmed	Pharmacogenetics of oral antidiabetic drugs	Becker ML, Pearson ER, Tkáč I.	2013	10.1155/2013/686315	Not related to PTPN22 SNPs and T1D risk
2024-04-15	Yu Su	Pubmed	Polycystic ovary syndrome is not associated with genetic variants that mark risk of type 2 diabetes	Saxena R, Welt CK.	2013	10.1007/s00592-012-0383-4	Duplicate document
2024-04-06	Peng-fei Fang	CNKI	Polycystic ovary syndrome is not associated with genetic variants that mark risk of type 2 diabetes	Saxena R, Welt CK.	2013		Not related to PTPN22 SNPs and T1D risk
2024-04-15	Yu Su	Pubmed	Population-based and family-based studies on the protein tyrosine phosphatase non-receptor 22 gene polymorphism and type 1 diabetes: a meta-analysis	Wang XF, Chen ZX, Shao YC, Ma YS, Zhang F, Zhang L, Fu D, Xia Q.	2013	10.1016/j.gene.2012.12.076	Duplicate document
2024-04-15	Yu Su	Pubmed	Preserved proinsulin production in homozygous protein tyrosine phosphatase nonreceptor type 22 C1858T variant type 1 diabetes: a possible explanation for absence of overt ketoacidosis despite omission of exogenous insulin	Steenkamp DW, Milunsky JM, Sternthal E.	2013	10.4158/EP12286.OR	Not related to PTPN22 SNPs and T1D risk
2024-04-15	Yu Su	Pubmed	Prevalence of monogenic diabetes in the population-based Norwegian Childhood Diabetes Registry	Irgens HU, Molnes J, Johansson BB, Ringdal M, Skrivarhaug T, Undlien DE, Søvik O, Joner G, Molven A, Njølstad PR.	2013	10.1007/s00125-013-2916-y	Not related to PTPN22 SNPs and T1D risk
2024-04-12	Xue LI	Pubmed	PTPN22 gene polymorphism (C1858T) is associated with susceptibility to type 1 diabetes: a meta-analysis of 19,495 cases and 25,341 controls	Xuan C, Lun LM, Zhao JX, Wang HW, Zhu BZ, Yu S, Liu Z, He GW.	2013	10.1111/ahg.12016	Meta-analysis
2024-04-15	Yu Su	Pubmed	PTPN22 gene polymorphism in Egyptian alopecia areata patients and its impact on response to diphencyprone immunotherapy	El-Zawahry BM, Azzam OA, Zaki NS, Abdel-Raheem HM, Bassiouny DA, Khorshied MM.	2013	10.1016/j.gene.2013.03.070	Not related to PTPN22 SNPs and T1D risk
2024-04-15	Yu Su	Pubmed	PTPN22 silencing in the NOD model indicates the type 1 diabetes-associated allele is not a loss-of-function variant	Zheng P, Kissler S.	2013	10.2337/db12-0929	Not related to PTPN22 SNPs and T1D risk
2024-04-06	Peng-fei Fang	CNKI	PTPN22、CTLA-4基因多态性与1型糖尿病发病的关联研究	陈秀丽.	2013		Complete data not Reported
2024-04-15	Yu Su	Pubmed	Successful transition from insulin to sulfonylurea therapy in a patient with monogenic neonatal diabetes owing to a KCNJ11 F333L [corrected] mutation	Philla KQ, Bauer AJ, Vogt KS, Greeley SA.	2013	10.2337/dc13-1690	Not related to PTPN22 SNPs and T1D risk
2024-04-15	Yu Su	Pubmed	Temporal trends of HLA, CTLA-4 and PTPN22 genotype frequencies among type 1 diabetes in Continental Italy	Spoletini M, Zampetti S, Campagna G, Marandola L, Capizzi M, Buzzetti R; IMDIAB Study Group.	2013	10.1371/journal.pone.0061331	Complete data not Reported
2024-04-15	Yu Su	Pubmed	The KCNJ11 E23K gene polymorphism and type 2 diabetes mellitus in the Chinese Han population: a meta-analysis of 6,109 subjects	Li YY.	2013	10.1007/s11033-012-2042-9	Not related to PTPN22 SNPs and T1D risk
2024-04-15	Yu Su	Pubmed	The PTPN22 1858T allele but not variants in the proximal promoter region of IL-21 gene is associated with the susceptibility to type 1 diabetes and the presence of autoantibodies in a Brazilian cohort	Mainardi-Novo DT, Santos AS, Fukui RT, Gamberini M, Correia MR, Ruiz MO, Mangueira CL, Matioli SR, Vasconcelos DM, Silva ME.	2013	10.1111/cei.12030	Complete data not Reported
2024-04-15	Yu Su	Pubmed	The putative role of the C1858T polymorphism of protein tyrosine phosphatase PTPN22 gene in autoimmunity	Gianchecchi E, Palombi M, Fierabracci A.	2013	10.1016/j.autrev.2012.12.003	Not related to PTPN22 SNPs and T1D risk
2024-04-15	Yu Su	Pubmed	The role of PTPN22 C1858T gene polymorphism in diabetes mellitus type 1: first evaluation in Greek children and adolescents	Giza S, Goulas A, Gbandi E, Effraimidou S, Papadopoulou-Alataki E, Eboriadou M, Galli-Tsinopoulou A.	2013	10.1155/2013/721604	Standards-compliant
2024-04-06	Peng-fei Fang	CNKI	The TCF7L2 rs7903146 (T) allele is associated with type 2 diabetes in urban Ghana: a hospital-based case-control study	Danquah I, Othmer T, Frank LK, Bedu-Addo G, Schulze MB, Mockenhaupt FP.	2013		Duplicate document
2024-04-15	Pei-dong Wu	Wanfang	The TCF7L2 rs7903146 (T) allele is associated with type 2 diabetes in urban Ghana: a hospital-based case-control study	Danquah I, Othmer T, Frank LK, Bedu-Addo G, Schulze MB, Mockenhaupt FP.	2013		Duplicate document
2024-04-15	Yu Su	Pubmed	The TCF7L2 rs7903146 (T) allele is associated with type 2 diabetes in urban Ghana: a hospital-based case-control study	Danquah I, Othmer T, Frank LK, Bedu-Addo G, Schulze MB, Mockenhaupt FP.	2013	10.1186/1471-2350-14-96	Not related to PTPN22 SNPs and T1D risk
2024-04-15	Yu Su	Pubmed	Transcription factor gene MNX1 is a novel cause of permanent neonatal diabetes in a consanguineous family	Bonnefond A, Vaillant E, Philippe J, Skrobek B, Lobbens S, Yengo L, Huyvaert M, Cavé H, Busiah K, Scharfmann R, Polak M, Abdul-Rasoul M, Froguel P, Vaxillaire M.	2013	10.1016/j.diabet.2013.02.007	Not related to PTPN22 SNPs and T1D risk
2024-04-06	Peng-fei Fang	CNKI	Unsuccessful switch from insulin to sulfonylurea therapy in permanent neonatal diabetes mellitus due to an R201H mutation in the KCNJ11 gene: a case report	Heo JW, Kim SW, Cho EH.	2013		Duplicate document
2024-04-15	Pei-dong Wu	Wanfang	Unsuccessful switch from insulin to sulfonylurea therapy in permanent neonatal diabetes mellitus due to an R201H mutation in the KCNJ11 gene: a case report	Heo JW, Kim SW, Cho EH.	2013		Duplicate document
2024-04-15	Yu Su	Pubmed	Unsuccessful switch from insulin to sulfonylurea therapy in permanent neonatal diabetes mellitus due to an R201H mutation in the KCNJ11 gene: a case report	Heo JW, Kim SW, Cho EH.	2013	10.1016/j.diabres.2013.01.016	Not related to PTPN22 SNPs and T1D risk
2024-04-06	Peng-fei Fang	CNKI	蛋白酪氨酸磷酸酶22、细胞毒性T淋巴细胞相关抗原4基因多态性与儿童1型糖尿病发病的关联研究	罗飞宏,陈秀丽,裴舟,程若倩.	2013		Not related to PTPN22 SNPs and T1D risk
2024-04-15	Pei-dong Wu	Wanfang	多发性内分泌腺瘤病2型的临床及遗传学研究	蔡洁.	2013		Not related to PTPN22 SNPs and T1D risk
2024-04-15	Pei-dong Wu	Wanfang	肺癌与慢性阻塞性肺疾病的共同病因和遗传易感性研究	杨磊.	2013	10.7666/d.D715217	Not related to PTPN22 SNPs and T1D risk
2024-04-15	Pei-dong Wu	Wanfang	谷氨酰胺对生长猪健康状况的影响研究及FUT1基因多态性分析	刘谨.	2013	10.7666/d.Y2408409	Not related to PTPN22 SNPs and T1D risk
2024-04-15	Pei-dong Wu	Wanfang	免疫性血小板减少症遗传易感性的初步研究	葛菁.	2013	10.7666/d.Y2340427	Not related to PTPN22 SNPs and T1D risk
2024-04-15	Pei-dong Wu	Wanfang	宁夏人群卵巢早衰患者与GDF-9/BMP-15基因的遗传学研究	马丽丽.	2013	10.7666/d.D421656	Not related to PTPN22 SNPs and T1D risk
2024-04-15	Pei-dong Wu	Wanfang	用于检测I型糖尿病易感性的试剂盒	协和干细胞基因工程有限公司,天津滨海协和基因科技有限公司.	2013		Duplicate document
2024-04-15	Pei-dong Wu	Wanfang	子痫前期与儿茶酚氧位甲基转移酶的相关性研究	赖宝玲.	2013	10.7666/d.Y2406226	Not related to PTPN22 SNPs and T1D risk
2024-04-15	Yu Su	Pubmed	[Effects of E23K polymorphism in KCNJ11 gene on membrane current]	Xia XH, Yang AH, Hu Y.	2014		Not related to PTPN22 SNPs and T1D risk
2024-04-15	Yu Su	Pubmed	A mutation causing increased KATP channel activity leads to reduced anxiety in mice	Lahmann C, Clark RH, Iberl M, Ashcroft FM.	2014	10.1016/j.physbeh.2014.02.031	Not related to PTPN22 SNPs and T1D risk
2024-04-15	Yu Su	Pubmed	A novel activating ABCC8 mutation underlying neonatal diabetes mellitus in an infant presenting with cerebral sinovenous thrombosis	Anık A, Catlı G, Abacı A, Yiş U, Oren H, Güleryüz H, Kızıldağ S, Böber E.	2014	10.1515/jpem-2013-0263	Not related to PTPN22 SNPs and T1D risk
2024-04-15	Yu Su	Pubmed	A novel mutation of KCNJ11 gene in a patient with permanent neonatal diabetes mellitus	Chang WL, Huang CJ, Lei TH, Niu DM, Chiu CY, Jap TS.	2014	10.1016/j.diabres.2013.12.058	Not related to PTPN22 SNPs and T1D risk
2024-04-15	Yu Su	Pubmed	A novel single nucleotide polymorphism in the protein tyrosine phosphatase N22 gene (PTPN22) is associated with Type 1 diabetes in a Chinese population	Pei Z, Chen X, Sun C, Du H, Wei H, Song W, Yang Y, Zhang M, Lu W, Cheng R, Luo F.	2014	10.1111/dme.12331	Complete data not Reported
2024-04-15	Yu Su	Pubmed	A strategy to find gene combinations that identify children who progress rapidly to type 1 diabetes after islet autoantibody seroconversion	Bonifacio E, Krumsiek J, Winkler C, Theis FJ, Ziegler AG.	2014	10.1007/s00592-013-0526-2	Duplicate document
2024-04-15	Yu Su	Pubmed	Altered B cell homeostasis and toll-like receptor 9-driven response in type 1 diabetes carriers of the C1858T PTPN22 allelic variant: implications in the disease pathogenesis	Gianchecchi E, Crinò A, Giorda E, Luciano R, Perri V, Russo AL, Cappa M, Rosado MM, Fierabracci A.	2014	10.1371/journal.pone.0110755	Duplicate document
2024-04-15	Yu Su	Pubmed	Analysis of PTPN22 C1858T gene polymorphism in cases with type 1 diabetes of Azerbaijan, Northwest Iran	Almasi S, Aliparasti MR, Yazdchi-Marandi L, Aliasgarzadeh A, Sioofy-Khojine A, Mesri A, Zamani F.	2014	10.1016/j.cellimm.2014.08.007	Standards-compliant
2024-04-15	Yu Su	Pubmed	Association analysis of IGF2BP2, KCNJ11, and CDKAL1 polymorphisms with type 2 diabetes mellitus in a Moroccan population: a case-control study and meta-analysis	Benrahma H, Charoute H, Lasram K, Boulouiz R, Atig RK, Fakiri M, Rouba H, Abdelhak S, Barakat A.	2014	10.1007/s10528-014-9658-5	Not related to PTPN22 SNPs and T1D risk
2024-04-15	Yu Su	Pubmed	Association between E23K variant in KCNJ11 gene and new-onset diabetes after liver transplantation	Parvizi Z, Azarpira N, Kohan L, Darai M, Kazemi K, Parvizi MM.	2014	10.1007/s11033-014-3483-0	Not related to PTPN22 SNPs and T1D risk
2024-04-15	Yu Su	Pubmed	Association of autoimmune Addison's disease with alleles of STAT4 and GATA3 in European cohorts	Mitchell AL, Macarthur KD, Gan EH, Baggott LE, Wolff AS, Skinningsrud B, Platt H, Short A, Lobell A, Kämpe O, Bensing S, Betterle C, Kasperlik-Zaluska A, Zurawek M, Fichna M, Kockum I, Nordling Eriksson G, Ekwall O, Wahlberg J, Dahlqvist P, Hulting AL, Penna-Martinez M, Meyer G, Kahles H, Badenhoop K, Hahner S, Quinkler M, Falorni A, Phipps-Green A, Merriman TR, Ollier W, Cordell HJ, Undlien D, C…	2014	10.1371/journal.pone.0088991	Not related to PTPN22 SNPs and T1D risk
2024-04-15	Yu Su	Pubmed	Association of PTPN22+1858C/T polymorphism with Type 1 diabetes in the North Indian population	Kumar N, Kaur G, Kanga U, Tandon N, Caillat-Zucman S, Mehra NK.	2014	10.1111/iji.12129	Duplicate document
2024-04-15	Pei-dong Wu	Wanfang	Association of PTPN22+1858C/T polymorphism with Type 1 diabetes in the North Indian population	KUMAR,N., KAUR,G., KANGA,U., TANDON,N., CAILLAT-ZUCMAN,S., MEHRA,N.K..	2014	10.1111/iji.12129	Duplicate document
2024-04-15	Yu Su	Pubmed	Association of rheumatoid arthritis susceptibility gene with lipid profiles in patients with rheumatoid arthritis	Davis LA, Whitfield E, Cannon GW, Wolff RK, Johnson DS, Reimold AM, Kerr GS, Richards JS, Mikuls TR, Caplan L.	2014	10.1093/rheumatology/ket472	Not related to PTPN22 SNPs and T1D risk
2024-04-15	Pei-dong Wu	Wanfang	Association of rheumatoid arthritis susceptibility gene with lipid profiles in patients with rheumatoid arthritis	DAVIS,L.A., WHITFIELD,E., CANNON,G.W., WOLFF,R.K., JOHNSON,D.S., REIMOLD,A.M., KERR,G.S., RICHARDS,J.S., MIKULS,T.R., CAPLAN,L..	2014	10.1093/rheumatology/ket472	Duplicate document
2024-04-15	Yu Su	Pubmed	Chromosome 6q24 transient neonatal diabetes mellitus and protein sensitive hyperinsulinaemic hypoglycaemia	Kalaivanan P, Arya VB, Shah P, Datta V, Flanagan SE, Mackay DJ, Ellard S, Senniappan S, Hussain K.	2014	10.1515/jpem-2014-0031	Not related to PTPN22 SNPs and T1D risk
2024-04-15	Yu Su	Pubmed	CYP2C9*2 allele increases risk for hypoglycemia in POR*1/*1 type 2 diabetic patients treated with sulfonylureas	Ragia G, Tavridou A, Elens L, Van Schaik RH, Manolopoulos VG.	2014	10.1055/s-0033-1361097	Not related to PTPN22 SNPs and T1D risk
2024-04-15	Yu Su	Pubmed	CYP2C9, KCNJ11 and ABCC8 polymorphisms and the response to sulphonylurea treatment in type 2 diabetes patients	Klen J, Dolžan V, Janež A.	2014	10.1007/s00228-014-1641-x	Not related to PTPN22 SNPs and T1D risk
2024-04-15	Yu Su	Pubmed	E23K variant in KCNJ11 gene is associated with susceptibility to type 2 diabetes in the Mauritanian population	Abdelhamid I, Lasram K, Meiloud G, Ben Halim N, Kefi R, Samb A, Abdelhak S, Houmeida A.	2014	10.1016/j.pcd.2013.10.006	Not related to PTPN22 SNPs and T1D risk
2024-04-15	Yu Su	Pubmed	EIF2AK3 mutations in South Indian children with permanent neonatal diabetes mellitus associated with Wolcott-Rallison syndrome	Jahnavi S, Poovazhagi V, Kanthimathi S, Gayathri V, Mohan V, Radha V.	2014	10.1111/pedi.12089	Not related to PTPN22 SNPs and T1D risk
2024-04-06	Peng-fei Fang	CNKI	EIF2AK3 mutations in South Indian children with permanent neonatal diabetes mellitus associated with Wolcott-Rallison syndrome	Jahnavi S, Poovazhagi V, Kanthimathi S, Gayathri V, Mohan V, Radha V.	2014		Duplicate document
2024-04-15	Yu Su	Pubmed	Feature ranking of type 1 diabetes susceptibility genes improves prediction of type 1 diabetes	Winkler C, Krumsiek J, Buettner F, Angermüller C, Giannopoulou EZ, Theis FJ, Ziegler AG, Bonifacio E.	2014	10.1007/s00125-014-3362-1	Duplicate document
2024-04-15	Yu Su	Pubmed	Fetal macrosomia and neonatal hyperinsulinemic hypoglycemia associated with transplacental transfer of sulfonylurea in a mother with KCNJ11-related neonatal diabetes	Myngheer N, Allegaert K, Hattersley A, McDonald T, Kramer H, Ashcroft FM, Verhaeghe J, Mathieu C, Casteels K.	2014	10.2337/dc14-1247	Not related to PTPN22 SNPs and T1D risk
2024-04-15	Yu Su	Pubmed	Four pairs of gene-gene interactions associated with increased risk for type 2 diabetes (CDKN2BAS-KCNJ11), obesity (SLC2A9-IGF2BP2, FTO-APOA5), and hypertension (MC4R-IGF2BP2) in Chinese women	Wang MH, Li J, Yeung VS, Zee BC, Yu RH, Ho S, Waye MM.	2014	10.1016/j.mgene.2014.04.010	Not related to PTPN22 SNPs and T1D risk
2024-04-15	Pei-dong Wu	Wanfang	GaMk2β蛋白激酶丝氨酸乙酰化修饰及其功能的研究	李俊强.	2014	10.7666/d.Y2595250	Not related to PTPN22 SNPs and T1D risk
2024-04-15	Yu Su	Pubmed	Genetic association study with metabolic syndrome and metabolic-related traits in a cross-sectional sample and a 10-year longitudinal sample of chinese elderly population	Yang J, Liu J, Liu J, Li W, Li X, He Y, Ye L.	2014	10.1371/journal.pone.0100548	Not related to PTPN22 SNPs and T1D risk
2024-04-15	Yu Su	Pubmed	Genetic Variations in the Kir6.2 Subunit (KCNJ11) of Pancreatic ATP-Sensitive Potassium Channel Gene Are Associated with Insulin Response to Glucose Loading and Early Onset of Type 2 Diabetes in Childhood and Adolescence in Taiwan	Jiang YD, Chuang LM, Pei D, Lee YJ, Wei JN, Sung FC, Chang TJ.	2014	10.1155/2014/983016	Not related to PTPN22 SNPs and T1D risk
2024-04-15	Yu Su	Pubmed	Genome-wide associations between genetic and epigenetic variation influence mRNA expression and insulin secretion in human pancreatic islets	Olsson AH, Volkov P, Bacos K, Dayeh T, Hall E, Nilsson EA, Ladenvall C, Rönn T, Ling C.	2014	10.1371/journal.pgen.1004735	Not related to PTPN22 SNPs and T1D risk
2024-04-15	Yu Su	Pubmed	Glycemic control and motor development in a patient with intermediate DEND	Oka H, Suzuki S, Furuya A, Matsuo K, Amamiya S, Oshima M, Oka T, Mukai T, Okayama A, Araki A, Azuma H, Tanahashi Y.	2014	10.1111/ped.12294	Not related to PTPN22 SNPs and T1D risk
2024-04-15	Yu Su	Pubmed	Improving prediction of type 1 diabetes by testing non-HLA genetic variants in addition to HLA markers	Steck AK, Dong F, Wong R, Fouts A, Liu E, Romanos J, Wijmenga C, Norris JM, Rewers MJ.	2014	10.1111/pedi.12092	Duplicate document
2024-04-15	Yu Su	Pubmed	Interaction between ALOX5AP and CYP3A5 gene variants significantly increases the risk for cerebral infarctions in Chinese	Chi LF, Yi XY, Shao MJ, Lin J, Zhou Q.	2014	10.1097/WNR.0000000000000114	Not related to PTPN22 SNPs and T1D risk
2024-04-15	Yu Su	Pubmed	KCNJ11 E23K variant is associated with the therapeutic effect of sulphonylureas in Chinese type 2 diabetic patients	Li Q, Chen M, Zhang R, Jiang F, Wang J, Zhou J, Bao Y, Hu C, Jia W.	2014	10.1111/1440-1681.12280	Not related to PTPN22 SNPs and T1D risk
2024-04-15	Yu Su	Pubmed	KCNJ11 gene mutation analysis on nine Chinese patients with type 1B diabetes diagnosed before 3 years of age	Sang Y, Yang W, Yan J, Wu Y.	2014	10.1515/jpem-2013-0163	Not related to PTPN22 SNPs and T1D risk
2024-04-15	Yu Su	Pubmed	Lack of genetic susceptibility of KCNJ11 E23K polymorphism with risk of type 2 diabetes in an Iranian population	Keshavarz P, Habibipour R, Ghasemi M, Kazemnezhad E, Alizadeh M, Omami MH.	2014	10.3109/07435800.2013.860607	Not related to PTPN22 SNPs and T1D risk
2024-04-15	Yu Su	Pubmed	Lymphoid-specific tyrosine phosphatase (Lyp): a potential drug target for treatment of autoimmune diseases	Du J, Qiao Y, Sun L, Wang X.	2014	10.2174/13894501113146660236	Not related to PTPN22 SNPs and T1D risk
2024-04-06	Peng-fei Fang	CNKI	miR-1273g-3p通过靶向CNR1调节A549细胞迁移能力&miRNA调控相关蛋白Ku70及其突变体的表达纯化	侯绿滨.	2014		Duplicate document
2024-04-15	Pei-dong Wu	Wanfang	miR-1273g-3p通过靶向CNR1调节A549细胞迁移能力&miRNA调控相关蛋白Ku70及其突变体的表达纯化	侯绿滨.	2014	10.7666/d.Y2748223	Not related to PTPN22 SNPs and T1D risk
2024-04-15	Yu Su	Pubmed	Multi-parametric flow cytometric and genetic investigation of the peripheral B cell compartment in human type 1 diabetes	Thompson WS, Pekalski ML, Simons HZ, Smyth DJ, Castro-Dopico X, Guo H, Guy C, Dunger DB, Arif S, Peakman M, Wallace C, Wicker LS, Todd JA, Ferreira RC.	2014	10.1111/cei.12362	Not related to PTPN22 SNPs and T1D risk
2024-04-15	Yu Su	Pubmed	Neonatal Diabetes in a Singapore Children's Hospital: Molecular Diagnoses of Four Cases	Vasanwala RF, Lim SH, Ellard S, Yap F.	2014		Not related to PTPN22 SNPs and T1D risk
2024-04-06	Peng-fei Fang	CNKI	OCTN2转运蛋白的表达调控与增强肿瘤细胞系对奥沙利铂敏感性的机制研究	屈强.	2014		Not related to PTPN22 SNPs and T1D risk
2024-04-15	Yu Su	Pubmed	Pancreatic gene variants potentially associated with dipeptidyl peptidase-4 inhibitor treatment response in Type 2 diabetes	Jamaluddin JL, Huri HZ, Vethakkan SR, Mustafa N.	2014	10.2217/pgs.13.234	Not related to PTPN22 SNPs and T1D risk
2024-04-15	Yu Su	Pubmed	Permanent neonatal diabetes mellitus caused by a novel mutation in the KCNJ11 gene	Doneray H, Houghton J, Tekgunduz KS, Balkir F, Caner I.	2014	10.1515/jpem-2013-0068	Not related to PTPN22 SNPs and T1D risk
2024-04-15	Yu Su	Pubmed	Permanent neonatal diabetes mellitus in Jordan	Abujbara MA, Liswi MI, El-Khateeb MS, Flanagan SE, Ellard S, Ajlouni KM.	2014	10.1515/jpem-2014-0069	Not related to PTPN22 SNPs and T1D risk
2024-04-15	Yu Su	Pubmed	Permanent neonatal diabetes mellitus in monozygotic twins achieving low-dose sulfonylurea therapy	Hicks KA, Kushner JA, Heptulla R, Ham JN.	2014	10.1515/jpem-2013-0171	Not related to PTPN22 SNPs and T1D risk
2024-04-15	Yu Su	Pubmed	Permanent neonatal diabetes misdiagnosed as type 1 diabetes in a 28-year-old female: a life-changing diagnosis	Thewjitcharoen Y, Wanothayaroj E, Himathongkam T, Flanagan SE, Ellard S, Hattersley AT.	2014	10.1016/j.diabres.2014.09.003	Not related to PTPN22 SNPs and T1D risk
2024-04-15	Yu Su	Pubmed	Phenotypic heterogeneity in monogenic diabetes: the clinical and diagnostic utility of a gene panel-based next-generation sequencing approach	Alkorta-Aranburu G, Carmody D, Cheng YW, Nelakuditi V, Ma L, Dickens JT, Das S, Greeley SAW, Del Gaudio D.	2014	10.1016/j.ymgme.2014.09.007	Not related to PTPN22 SNPs and T1D risk
2024-04-15	Pei-dong Wu	Wanfang	Population specific impact of genetic variants in KCNJ11 gene to type 2 diabetes: a case-control and meta-analysis study	Phani NM, Guddattu V, Bellampalli R, Seenappa V, Adhikari P, Nagri SK, D Souza SC, Mundyat GP, Satyamoorthy K, Rai PS.	2014		Duplicate document
2024-04-15	Yu Su	Pubmed	Population specific impact of genetic variants in KCNJ11 gene to type 2 diabetes: a case-control and meta-analysis study	Phani NM, Guddattu V, Bellampalli R, Seenappa V, Adhikari P, Nagri SK, D Souza SC, Mundyat GP, Satyamoorthy K, Rai PS.	2014	10.1371/journal.pone.0107021	Not related to PTPN22 SNPs and T1D risk
2024-04-15	Yu Su	Pubmed	Protein Tyrosine Phosphatase Non-receptor 22 Gene C1858T Polymorphism in Patients with Coexistent Type 2 Diabetes and Hashimoto's Thyroiditis	Bulut F, Erol D, Elyas H, Doğan H, Ozdemir FA, Keskin L.	2014	10.5152/balkanmedj.2014.9418	Not related to PTPN22 SNPs and T1D risk
2024-04-15	Yu Su	Pubmed	PTPN22 controls the germinal center by influencing the numbers and activity of T follicular helper cells	Maine CJ, Marquardt K, Cheung J, Sherman LA.	2014	10.4049/jimmunol.1302418	Not related to PTPN22 SNPs and T1D risk
2024-04-06	Peng-fei Fang	CNKI	PTPN22基因UTR区参与1型糖尿病发生及和SUMO4、UBASH3A、VTCN1与IL2RB间的新型基因交互作用分析	罗飞宏,孙成君,卫海燕,陈秀丽,杜红伟,宋文慧,杨玉,章淼滢,陆炜.	2014		Not related to PTPN22 SNPs and T1D risk
2024-04-15	Yu Su	Pubmed	Quantitative assessment of the effect of KCNJ11 gene polymorphism on the risk of type 2 diabetes	Qiu L, Na R, Xu R, Wang S, Sheng H, Wu W, Qu Y.	2014	10.1371/journal.pone.0093961	Not related to PTPN22 SNPs and T1D risk
2024-04-15	Yu Su	Pubmed	Replication of obesity and diabetes-related SNP associations in individuals from Yucatán, México	Hernandez-Escalante VM, Nava-Gonzalez EJ, Voruganti VS, Kent JW, Haack K, Laviada-Molina HA, Molina-Segui F, Gallegos-Cabriales EC, Lopez-Alvarenga JC, Cole SA, Mezzles MJ, Comuzzie AG, Bastarrachea RA.	2014	10.3389/fgene.2014.00380	Not related to PTPN22 SNPs and T1D risk
2024-04-15	Pei-dong Wu	Wanfang	SM22α与血管炎症应答相互作用的机制	舒亚南.	2014	10.7666/d.Y2583410	Not related to PTPN22 SNPs and T1D risk
2024-04-15	Yu Su	Pubmed	Study of factors influencing susceptibility and age at onset of type 1 diabetes: A review of data from Continental Italy and Sardinia	Gloria-Bottini F, Saccucci P, Meloni GF, Manca-Bitti ML, Coppeta L, Neri A, Magrini A, Egidio B.	2014	10.4239/wjd.v5.i4.557	Duplicate document
2024-04-15	Yu Su	Pubmed	Studying progression from glucose intolerance to type 2 diabetes in obese children	Dubinina IA, Chistiakov DA, Eremina IA, Brovkin AN, Zilberman LI, Nikitin AG, Kuraeva TL, Nosikov VV, Peterkova VA, Dedov II.	2014	10.1016/j.dsx.2014.07.002	Not related to PTPN22 SNPs and T1D risk
2024-04-15	Yu Su	Pubmed	Sulfonylurea treatment before genetic testing in neonatal diabetes: pros and cons	Carmody D, Bell CD, Hwang JL, Dickens JT, Sima DI, Felipe DL, Zimmer CA, Davis AO, Kotlyarevska K, Naylor RN, Philipson LH, Greeley SA.	2014	10.1210/jc.2014-2494	Not related to PTPN22 SNPs and T1D risk
2024-04-15	Yu Su	Pubmed	The association of PTPN22 rs2476601 polymorphism and CTLA-4 rs231775 polymorphism with LADA risks: a systematic review and meta-analysis	Dong F, Yang G, Pan HW, Huang WH, Jing LP, Liang WK, Zhang N, Zhang BH, Wang M, Liu Y, Zhang LJ, Zhang SH, Li H, Chen C, Nie LH, Jing CX.	2014	10.1007/s00592-014-0613-z	Not related to PTPN22 SNPs and T1D risk
2024-04-15	Yu Su	Pubmed	The pharmacogenetics of type 2 diabetes: a systematic review	Maruthur NM, Gribble MO, Bennett WL, Bolen S, Wilson LM, Balakrishnan P, Sahu A, Bass E, Kao WH, Clark JM.	2014	10.2337/dc13-1276	Not related to PTPN22 SNPs and T1D risk
2024-04-15	Yu Su	Pubmed	The role of PTPN22 in autoimmunity: learning from mice	Zheng J, Petersen F, Yu X.	2014	10.1016/j.autrev.2013.10.011	Not related to PTPN22 SNPs and T1D risk
2024-04-15	Yu Su	Pubmed	Type 1 diabetes mellitus. Comparison between the association with PTPN22 genotype and the association with ACP1-ADA1 joint genotype	Gloria-Bottini F, Saccucci P, Manca-Bitti ML, Rapini N, Verrotti A, Neri A, Magrini A, Bottini E.	2014	10.1016/j.diabres.2014.07.022	Not related to PTPN22 SNPs and T1D risk
2024-04-15	Yu Su	Pubmed	Utility of large consanguineous family-based model for investigating the genetics of type 2 diabetes mellitus	Al-Sinani S, Hassan MO, Zadjali F, Al-Yahyaee S, Albarwani S, Rizvi S, Jaju D, Comuzzie A, Voruganti VS, Bayoumi R.	2014	10.1016/j.gene.2014.06.053	Not related to PTPN22 SNPs and T1D risk
2024-04-15	Yu Su	Pubmed	Zinc transporter 8 autoantibodies in patients with type 1 diabetes from a multiethnic population and their first degree relatives	Araujo DB, Skärstrand H, Barone B, Dantas JR, Kupfer R, Zajdenverg L, Milech A, Vaziri-Sani F, Oliveira JE, Rodacki M.	2014	10.1590/0004-2730000003088	Duplicate document
2024-04-15	Pei-dong Wu	Wanfang	Zinc transporter 8 autoantibodies in patients with type 1 diabetes from a multiethnic population and their first degree relatives	Araujo DB, Skärstrand H, Barone B, Dantas JR, Kupfer R, Zajdenverg L, Milech A, Vaziri-Sani F, Oliveira JE, Rodacki M.	2014		Duplicate document
2024-04-15	Pei-dong Wu	Wanfang	儿童感染乙型肝炎病毒基因组部分区段突变分析	黄勇.	2014	10.7666/d.Y2690712	Not related to PTPN22 SNPs and T1D risk
2024-04-06	Peng-fei Fang	CNKI	巨噬细胞迁移抑制因子(MIF)基因沉默改善糖尿病ApoE-/-小鼠动脉粥样硬化作用研究	孙慧.	2014		Duplicate document
2024-04-15	Pei-dong Wu	Wanfang	巨噬细胞迁移抑制因子(MIF)基因沉默改善糖尿病ApoE-/-小鼠动脉粥样硬化作用研究	孙慧.	2014	10.7666/d.Y2595846	Not related to PTPN22 SNPs and T1D risk
2024-04-06	Peng-fei Fang	CNKI	普罗布考保护血管舒张功能及其对平滑肌细胞表型的影响	伍莎.	2014		Duplicate document
2024-04-15	Pei-dong Wu	Wanfang	普罗布考保护血管舒张功能及其对平滑肌细胞表型的影响	伍莎.	2014		Not related to PTPN22 SNPs and T1D risk
2024-04-15	Pei-dong Wu	Wanfang	自身免疫性糖尿病T细胞及相关细胞因子的实验研究	闵锐	2014		Standards-compliant
2024-04-15	Yu Su	Pubmed	A functional polymorphism of Ptpn22 is associated with type 1 diabetes in the BioBreeding rat	Sarmiento J, Wallis RH, Ning T, Marandi L, Chao G, Veillette A, Lernmark Å, Paterson AD, Poussier P.	2015	10.4049/jimmunol.1302689	Not related to PTPN22 SNPs and T1D risk
2024-04-15	Yu Su	Pubmed	A new compound heterozygosis for inactivating mutations in the glucokinase gene as cause of permanent neonatal diabetes mellitus (PNDM) in double-first cousins	Esquiaveto-Aun AM, De Mello MP, Paulino MF, Minicucci WJ, Guerra-Júnior G, De Lemos-Marini SH.	2015	10.1186/s13098-015-0101-9	Not related to PTPN22 SNPs and T1D risk
2024-04-15	Yu Su	Pubmed	Age at the time of sulfonylurea initiation influences treatment outcomes in KCNJ11-related neonatal diabetes	Thurber BW, Carmody D, Tadie EC, Pastore AN, Dickens JT, Wroblewski KE, Naylor RN, Philipson LH, Greeley SA; United States Neonatal Diabetes Working Group.	2015	10.1007/s00125-015-3593-9	Not related to PTPN22 SNPs and T1D risk
2024-04-15	Yu Su	Pubmed	Alternating hypoglycemia and hyperglycemia in a toddler with a homozygous p.R1419H ABCC8 mutation: an unusual clinical picture	Harel S, Cohen AS, Hussain K, Flanagan SE, Schlade-Bartusiak K, Patel M, Courtade J, Li JB, Van Karnebeek C, Kurata H, Ellard S, Chanoine JP, Gibson WT.	2015	10.1515/jpem-2014-0265	Not related to PTPN22 SNPs and T1D risk
2024-04-15	Yu Su	Pubmed	An analysis of the association between a polymorphism of KCNJ11 and diabetic retinopathy in a Chinese Han population	Liu NJ, Wu HH, Li YL, Yang Z, Tao XM, Du YP, Wang XC, Lu B, Zhang ZY, Hu RM, Wen J.	2015	10.1186/s40001-014-0075-3	Not related to PTPN22 SNPs and T1D risk
2024-04-15	Yu Su	Pubmed	Association analysis of PTPN22, CTLA4 and IFIH1 genes with type 1 diabetes in Colombian families	Rodríguez A, Alfaro JM, Balthazar V, Pineda Trujillo N.	2015	10.1111/1753-0407.12192	Duplicate document
2024-04-15	Pei-dong Wu	Wanfang	Association analysis of PTPN22, CTLA4 and IFIH1 genes with type 1 diabetes in Colombian families在哥伦比亚家族中进行的PTPN22、CTLA4以及IFIH1基因与1型糖尿病的相关性分析	ALEJANDRA RODRÍGUEZ, JUAN MANUEL ALFARO, VITAL BALTHAZAR, NICOLÁS PINEDA TRUJILLO.	2015	10.1111/1753-0407.12192	Complete data not Reported
2024-04-15	Yu Su	Pubmed	Association between Genetic Variants and Diabetes Mellitus in Iranian Populations: A Systematic Review of Observational Studies	Khodaeian M, Enayati S, Tabatabaei-Malazy O, Amoli MM.	2015	10.1155/2015/585917	Not related to PTPN22 SNPs and T1D risk
2024-04-15	Yu Su	Pubmed	Association of gene variants with susceptibility to type 2 diabetes among Omanis	Al-Sinani S, Woodhouse N, Al-Mamari A, Al-Shafie O, Al-Shafaee M, Al-Yahyaee S, Hassan M, Jaju D, Al-Hashmi K, Al-Abri M, Al-Rassadi K, Rizvi S, Loic Y, Froguel P, Bayoumi R.	2015	10.4239/wjd.v6.i2.358	Not related to PTPN22 SNPs and T1D risk
2024-04-06	Peng-fei Fang	CNKI	Association of gene variants with susceptibility to type 2 diabetes among Omanis	Al-Sinani S, Woodhouse N, Al-Mamari A, Al-Shafie O, Al-Shafaee M, Al-Yahyaee S, Hassan M, Jaju D, Al-Hashmi K, Al-Abri M, Al-Rassadi K, Rizvi S, Loic Y, Froguel P, Bayoumi R.	2015		Duplicate document
2024-04-15	Yu Su	Pubmed	Association of KCNJ11 (E23K) gene polymorphism with susceptibility to type 2 diabetes in Iranian patients	Rastegari A, Rabbani M, Sadeghi HM, Imani EF, Hasanzadeh A, Moazen F.	2015	10.4103/2277-9175.148256	Not related to PTPN22 SNPs and T1D risk
2024-04-15	Yu Su	Pubmed	Association of PTPN22 gene polymorphism with type 1 diabetes mellitus in Chinese children and adolescents	Liu HW, Xu RY, Sun RP, Wang Q, Liu JL, Ge W, Yu Z.	2015	10.4238/2015.January.15.8	Duplicate document
2024-04-15	Yu Su	Pubmed	Association of TCR/CD3, PTPN22, CD28 and ZAP70 gene polymorphisms with type 1 diabetes risk in Tunisian population: family based association study	Ferjeni Z, Bouzid D, Fourati H, Stayoussef M, Abida O, Kammoun T, Hachicha M, Penha-Gonçalves C, Masmoudi H.	2015	10.1016/j.imlet.2014.11.005	Duplicate document
2024-04-15	Yu Su	Pubmed	Association of type 2 diabetes GWAS loci and the risk of Parkinson's and Alzheimer's diseases	Chung SJ, Kim MJ, Kim J, Ryu HS, Kim YJ, Kim SY, Lee JH.	2015	10.1016/j.parkreldis.2015.10.010	Not related to PTPN22 SNPs and T1D risk
2024-04-06	Peng-fei Fang	CNKI	Association of type 2 diabetes GWAS loci and the risk of Parkinson's and Alzheimer's diseases	Chung SJ, Kim MJ, Kim J, Ryu HS, Kim YJ, Kim SY, Lee JH.	2015		Duplicate document
2024-04-15	Yu Su	Pubmed	Clinical characteristics and molecular genetic analysis of 22 patients with neonatal diabetes from the South-Eastern region of Turkey: predominance of non-KATP channel mutations	Demirbilek H, Arya VB, Ozbek MN, Houghton JA, Baran RT, Akar M, Tekes S, Tuzun H, Mackay DJ, Flanagan SE, Hattersley AT, Ellard S, Hussain K.	2015	10.1530/EJE-14-0852	Not related to PTPN22 SNPs and T1D risk
2024-04-15	Yu Su	Pubmed	Coffee intake and risk of obesity, metabolic syndrome and type 2 diabetes: a Mendelian randomization study	Nordestgaard AT, Thomsen M, Nordestgaard BG.	2015	10.1093/ije/dyv083	Not related to PTPN22 SNPs and T1D risk
2024-04-15	Yu Su	Pubmed	CYP2C8 rs17110453 and EPHX2 rs751141 two-locus interaction increases susceptibility to ischemic stroke	Yi X, Zhang B, Wang C, Liao D, Lin J, Chi L.	2015	10.1016/j.gene.2015.03.068	Not related to PTPN22 SNPs and T1D risk
2024-04-15	Yu Su	Pubmed	Gene Variants Associated with Transient Neonatal Diabetes Mellitus in the Very Low Birth Weight Infant	Anderson de la Llana S, Klee P, Santoni F, Stekelenburg C, Blouin JL, Schwitzgebel VM.	2015	10.1159/000437378	Not related to PTPN22 SNPs and T1D risk
2024-04-15	Yu Su	Pubmed	Genetic Determinants of Enterovirus Infections: Polymorphisms in Type 1 Diabetes and Innate Immune Genes in the MIDIA Study	Witsø E, Cinek O, Tapia G, Brorsson CA, Stene LC, Gjessing HK, Rasmussen T, Bergholdt R, Pociot FM, Rønningen KS.	2015	10.1089/vim.2015.0067	Not related to PTPN22 SNPs and T1D risk
2024-04-15	Yu Su	Pubmed	Genetic variations in magnesium-related ion channels may affect diabetes risk among African American and Hispanic American women	Chan KH, Chacko SA, Song Y, Cho M, Eaton CB, Wu WC, Liu S.	2015	10.3945/jn.114.203489	Not related to PTPN22 SNPs and T1D risk
2024-04-15	Yu Su	Pubmed	Genetic Variations of PTPN2 and PTPN22: Role in the Pathogenesis of Type 1 Diabetes and Crohn's Disease	Sharp RC, Abdulrahim M, Naser ES, Naser SA.	2015	10.3389/fcimb.2015.00095	Not related to PTPN22 SNPs and T1D risk
2024-04-15	Yu Su	Pubmed	Genetics of Autoimmune Thyroiditis in Type 1 Diabetes Reveals a Novel Association With DPB1*0201: Data From the Type 1 Diabetes Genetics Consortium	Kahles H, Fain PR, Baker P, Eisenbarth G, Badenhoop K.	2015	10.2337/dcs15-2005	Duplicate document
2024-04-15	Yu Su	Pubmed	Genome wide identification of new genes and pathways in patients with both autoimmune thyroiditis and type 1 diabetes	Tomer Y, Dolan LM, Kahaly G, Divers J, D'Agostino RB Jr, Imperatore G, Dabelea D, Marcovina S, Black MH, Pihoker C, Hasham A, Hammerstad SS, Greenberg DA, Lotay V, Zhang W, Monti MC, Matheis N; SEARCH for Diabetes in Youth Study.	2015	10.1016/j.jaut.2015.03.006	Duplicate document
2024-04-15	Yu Su	Pubmed	Habitual coffee intake, genetic polymorphisms, and type 2 diabetes	Lee JK, Kim K, Ahn Y, Yang M, Lee JE.	2015	10.1530/EJE-14-0805	Not related to PTPN22 SNPs and T1D risk
2024-04-15	Yu Su	Pubmed	Half-Life of Sulfonylureas in HNF1A and HNF4A Human MODY Patients is not Prolonged as Suggested by the Mouse Hnf1a(-/-) Model	Urbanova J, Andel M, Potockova J, Klima J, Macek J, Ptacek P, Mat'oska V, Kumstyrova T, Heneberg P.	2015	10.2174/1381612821666151008124036	Not related to PTPN22 SNPs and T1D risk
2024-04-15	Yu Su	Pubmed	Lack of glibenclamide response in a case of permanent neonatal diabetes caused by incomplete inactivation of glucokinase	Oriola J, Moreno F, Gutiérrez-Nogués A, León S, García-Herrero CM, Vincent O, Navas MA.	2015	10.1007/8904_2014_383	Not related to PTPN22 SNPs and T1D risk
2024-04-15	Yu Su	Pubmed	Lack of the protein tyrosine phosphatase PTPN22 strengthens transplant tolerance to pancreatic islets in mice	Fousteri G, Jofra T, Di Fonte R, Gagliani N, Morsiani C, Stabilini A, Battaglia M.	2015	10.1007/s00125-015-3540-9	Not related to PTPN22 SNPs and T1D risk
2024-04-15	Yu Su	Pubmed	Low Frequencies of Autoimmunity-Associated PTPN22 Polymorphisms in MODY Patients, Including Those Transiently Expressing Islet Cell Autoantibodies	Heneberg P, Malá M, Yorifuji T, Gat-Yablonski G, Lebenthal Y, Tajima T, Nogaroto V, Rypáčková B, Kocková L, Urbanová J, Anděl M.	2015	10.1159/000380853	Duplicate document
2024-04-15	Pei-dong Wu	Wanfang	miR-20a/b靶向沉默ABCA1对胆固醇逆转运的影响	梁斌.	2015	10.7666/d.D650581	Not related to PTPN22 SNPs and T1D risk
2024-04-06	Peng-fei Fang	CNKI	miR-495表达对非小细胞肺癌细胞生物学行为的影响	楚荷莹.	2015		Duplicate document
2024-04-15	Pei-dong Wu	Wanfang	miR-495表达对非小细胞肺癌细胞生物学行为的影响	楚荷莹.	2015		Not related to PTPN22 SNPs and T1D risk
2024-04-15	Yu Su	Pubmed	Molecular genetic testing of patients with monogenic diabetes and hyperinsulinism	Bennett JT, Vasta V, Zhang M, Narayanan J, Gerrits P, Hahn SH.	2015	10.1016/j.ymgme.2014.12.304	Not related to PTPN22 SNPs and T1D risk
2024-04-15	Yu Su	Pubmed	Non-HLA gene effects on the disease process of type 1 diabetes: From HLA susceptibility to overt disease	Lempainen J, Laine AP, Hammais A, Toppari J, Simell O, Veijola R, Knip M, Ilonen J.	2015	10.1016/j.jaut.2015.05.005	Not related to PTPN22 SNPs and T1D risk
2024-04-15	Yu Su	Pubmed	Non-HLA type 1 diabetes genes modulate disease risk together with HLA-DQ and islet autoantibodies	Maziarz M, Hagopian W, Palmer JP, Sanjeevi CB, Kockum I, Breslow N, Lernmark Å; Swedish Childhood Diabetes Register; Diabetes Incidence in Sweden Study Group; Type 1 Diabetes Genetics Consortium.	2015	10.1038/gene.2015.43	Not related to PTPN22 SNPs and T1D risk
2024-04-15	Yu Su	Pubmed	Pathways targeted by antidiabetes drugs are enriched for multiple genes associated with type 2 diabetes risk	Segrè AV, Wei N; DIAGRAM Consortium; MAGIC Investigators; Altshuler D, Florez JC.	2015	10.2337/db14-0703	Not related to PTPN22 SNPs and T1D risk
2024-04-15	Yu Su	Pubmed	Permanent neonatal diabetes by a new mutation in KCNJ11: unsuccessful switch to sulfonylurea	Lau E, Correia C, Freitas P, Nogueira C, Costa M, Saavedra A, Costa C, Carvalho D, Fontoura M.	2015	10.1590/2359-3997000000076	Not related to PTPN22 SNPs and T1D risk
2024-04-15	Yu Su	Pubmed	Permanent neonatal diabetes mellitus - a case report of a rare cause of diabetes mellitus in East Africa	Nyangabyaki-Twesigye C, Muhame MR, Bahendeka S.	2015	10.4314/ahs.v15i4.37	Not related to PTPN22 SNPs and T1D risk
2024-04-15	Yu Su	Pubmed	Pharmacogenetics and individual responses to treatment of hyperglycemia in type 2 diabetes	Engelbrechtsen L, Andersson E, Roepstorff S, Hansen T, Vestergaard H.	2015	10.1097/FPC.0000000000000160	Not related to PTPN22 SNPs and T1D risk
2024-04-15	Yu Su	Pubmed	Pharmacogenetics of healthy volunteers in Puerto Rico	Claudio-Campos K, Orengo-Mercado C, Renta JY, Peguero M, García R, Hernández G, Corey S, Cadilla CL, Duconge J.	2015	10.1515/dmpt-2015-0021	Not related to PTPN22 SNPs and T1D risk
2024-04-15	Yu Su	Pubmed	Ptpn22 and Cd2 Variations Are Associated with Altered Protein Expression and Susceptibility to Type 1 Diabetes in Nonobese Diabetic Mice	Fraser HI, Howlett S, Clark J, Rainbow DB, Stanford SM, Wu DJ, Hsieh YW, Maine CJ, Christensen M, Kuchroo V, Sherman LA, Podolin PL, Todd JA, Steward CA, Peterson LB, Bottini N, Wicker LS.	2015	10.4049/jimmunol.1402654	Not related to PTPN22 SNPs and T1D risk
2024-04-15	Yu Su	Pubmed	Replication of KCNJ11 (p.E23K) and ABCC8 (p.S1369A) Association in Russian Diabetes Mellitus 2 Type Cohort and Meta-Analysis	Sokolova EA, Bondar IA, Shabelnikova OY, Pyankova OV, Filipenko ML.	2015	10.1371/journal.pone.0124662	Not related to PTPN22 SNPs and T1D risk
2024-04-15	Yu Su	Pubmed	Risk genes and autoantibodies in Egyptian children with type 1 diabetes - low frequency of autoantibodies in carriers of the HLA-DRB1*04:05-DQA1*03-DQB1*02 risk haplotype	El-Amir MI, El-Feky MA, Laine AP, Härkönen T, El-Badawy O, Eltayeb AA, El-Melegy TT, Kiviniemi M, Knip M, Ilonen J.	2015	10.1002/dmrr.2609	Not related to PTPN22 SNPs and T1D risk
2024-04-15	Pei-dong Wu	Wanfang	Shared Genetic Basis for Type 1 Diabetes, Islet Autoantibodies, and Autoantibodies Associated With Other Immune-Mediated Diseases in Families With Type 1 Diabetes	BRORSSON, CAROLINE A., POCIOT, FLEMMING.	2015	10.2337/dcs15-2003	Duplicate document
2024-04-15	Yu Su	Pubmed	Shared Genetic Basis for Type 1 Diabetes, Islet Autoantibodies, and Autoantibodies Associated With Other Immune-Mediated Diseases in Families With Type 1 Diabetes	Brorsson CA, Pociot F; Type 1 Diabetes Genetics Consortium.	2015	10.2337/dcs15-2003	Not related to PTPN22 SNPs and T1D risk
2024-04-15	Yu Su	Pubmed	Successful sulfonylurea treatment in a patient with permanent neonatal diabetes mellitus with a novel KCNJ11 mutation	Ahn SY, Kim GH, Yoo HW.	2015	10.3345/kjp.2015.58.8.309	Not related to PTPN22 SNPs and T1D risk
2024-04-15	Yu Su	Pubmed	Successful transition to sulfonylurea in neonatal diabetes, developmental delay, and seizures (DEND syndrome) due to R50P KCNJ11 mutation	Peña-Almazan S.	2015	10.1016/j.diabres.2014.12.010	Not related to PTPN22 SNPs and T1D risk
2024-04-15	Yu Su	Pubmed	Sulfonylurea in the treatment of neonatal diabetes mellitus children with heterogeneous genetic backgrounds	Zhang M, Chen X, Shen S, Li T, Chen L, Hu M, Cao L, Cheng R, Zhao Z, Luo F.	2015	10.1515/jpem-2014-0429	Not related to PTPN22 SNPs and T1D risk
2024-04-15	Yu Su	Pubmed	Summary of the Type 1 Diabetes Genetics Consortium Autoantibody Workshop	Rich SS, Concannon P.	2015	10.2337/dcs15-2008	Duplicate document
2024-04-06	Peng-fei Fang	CNKI	Targeted allelic expression profiling in human islets identifies cis-regulatory effects for multiple variants identified by type 2 diabetes genome-wide association studies	Locke JM, Hysenaj G, Wood AR, Weedon MN, Harries LW.	2015		Duplicate document
2024-04-15	Yu Su	Pubmed	Targeted allelic expression profiling in human islets identifies cis-regulatory effects for multiple variants identified by type 2 diabetes genome-wide association studies	Locke JM, Hysenaj G, Wood AR, Weedon MN, Harries LW.	2015	10.2337/db14-0957	Not related to PTPN22 SNPs and T1D risk
2024-04-15	Yu Su	Pubmed	The association of PTPN22 rs2476601 with juvenile idiopathic arthritis is specific to females	Chiaroni-Clarke RC, Li YR, Munro JE, Chavez RA, Scurrah KJ, Pezic A, Akikusa JD, Allen RC, Piper SE, Becker ML, Thompson SD, Lie BA, Flato B, Forre O, Punaro M, Wise C, Saffery R, Finkel TH, Hakonarson H, Ponsonby AL, Ellis JA.	2015	10.1038/gene.2015.32	Not related to PTPN22 SNPs and T1D risk
2024-04-15	Yu Su	Pubmed	The E23K and A190A variations of the KCNJ11 gene are associated with early-onset type 2 diabetes and blood pressure in the Chinese population	Zhuang L, Zhao Y, Zhao W, Li M, Yu M, Lu M, Zhang R, Ge X, Zheng T, Li C, Yin J, Yin J, Bao Y, Liu L, Jia W, Liu Y.	2015	10.1007/s11010-015-2373-7	Not related to PTPN22 SNPs and T1D risk
2024-04-15	Yu Su	Pubmed	Transient neonatal diabetes due to a missense mutation (E227K) in the gene encoding the ATP-sensitive potassium channel (KCNJ11)	Martins L, Lourenço R, Maia AL, Maciel P, Monteiro MI, Pacheco L, Anselmo J, César R, Gomes MF.	2015	10.1002/ccr3.328	Not related to PTPN22 SNPs and T1D risk
2024-04-06	Peng-fei Fang	CNKI	Warfarin Metabolites in Patients Following Cardiac Valve Implantation: A Contribution of Clinical and Genetic Factors	Bryk A, Wypasek E, Awsiuk M, Maj D, Undas A.	2015		Duplicate document
2024-04-15	Pei-dong Wu	Wanfang	Warfarin Metabolites in Patients Following Cardiac Valve Implantation: A Contribution of Clinical and Genetic Factors	Bryk A, Wypasek E, Awsiuk M, Maj D, Undas A.	2015		Duplicate document
2024-04-15	Yu Su	Pubmed	Warfarin Metabolites in Patients Following Cardiac Valve Implantation: A Contribution of Clinical and Genetic Factors	Bryk A, Wypasek E, Awsiuk M, Maj D, Undas A.	2015	10.1007/s10557-015-6591-8	Not related to PTPN22 SNPs and T1D risk
2024-04-15	Pei-dong Wu	Wanfang	斑秃易感位点与中国汉族斑秃人群相关性研究	杜鹃.	2015	10.7666/d.D708306	Not related to PTPN22 SNPs and T1D risk
2024-04-15	Pei-dong Wu	Wanfang	耳聋相关的线粒体tRNAAsp7551A>G突变的分子致病机制的研究	彭延延.	2015		Not related to PTPN22 SNPs and T1D risk
2024-04-15	Pei-dong Wu	Wanfang	骨髓增生异常综合征／骨髓增殖性肿瘤不能分类1例	高胜海,李彬彬,周丽君.	2015	10.3760/cma.j.issn.1673-422X.2015.10.021	Not related to PTPN22 SNPs and T1D risk
2024-04-06	Peng-fei Fang	CNKI	纤维素酶高产菌株-里氏木霉的选育及发酵生产条件研究	张素敏,林娟,叶秀云.	2015		Not related to PTPN22 SNPs and T1D risk
2024-04-15	Pei-dong Wu	Wanfang	乙型肝炎病毒基因型及基因亚型和基本核心启动子区/前C区基因突变与广西肝癌家族聚集的相关性研究	石仁芳.	2015	10.7666/d.Y2877509	Not related to PTPN22 SNPs and T1D risk
2024-04-15	Pei-dong Wu	Wanfang	婴幼儿隐匿性乙型肝炎病毒感染的分子生物学特征分析	周姗.	2015	10.7666/d.Y2911434	Not related to PTPN22 SNPs and T1D risk
2024-04-15	Yu Su	Pubmed	[Assessment of efficiency of the personalized therapy of patients with obesity and diabetes mellitus 2 types appointed on the basis of studying rs5219 polymorphism of KCNJ11 gene]	Lapik IA, Gapparova KM, Sharafetdinov KhKh, Sorokina EY, Sentsova TB, Plotnikova OA, Chekhonina YG.	2016		Not related to PTPN22 SNPs and T1D risk
2024-04-06	Peng-fei Fang	CNKI	[Assessment of efficiency of the personalized therapy of patients with obesity and diabetes mellitus 2 types appointed on the basis of studying rs5219 polymorphism of KCNJ11 gene]	Lapik IA, Gapparova KM, Sharafetdinov KhKh, Sorokina EY, Sentsova TB, Plotnikova OA, Chekhonina YG.	2016		Duplicate document
2024-04-15	Yu Su	Pubmed	[Molecular genetics of maturity-onset diabetes of the young]	Voevoda MI, Ivanova AA, Shakhtshneider EV, Ovsyannikova AK, Mikhailova SV, Astrakova KS, Voevoda SM, Rymar OD.	2016	10.17116/terarkh2016884117-124	Not related to PTPN22 SNPs and T1D risk
2024-04-15	Yu Su	Pubmed	[Pharmacogenetics of oral antidiabetic treatment]	Tkáč I.	2016		Not related to PTPN22 SNPs and T1D risk
2024-04-15	Yu Su	Pubmed	A girl with permanent neonatal diabetes due to KCNJ11 mutation presented with Mauriac syndrome after improper adjustment in sulfonylurea dosage over 6 years	Chai-Udom R, Sahakitrungruang T, Wacharasindhu S, Supornsilchai V.	2016	10.1515/jpem-2016-0065	Not related to PTPN22 SNPs and T1D risk
2024-04-15	Pei-dong Wu	Wanfang	A girl with permanent neonatal diabetes due to KCNJ11 mutation presented with Mauriac syndrome after improper adjustment in sulfonylurea dosage over 6 years	Chai-Udom R, Sahakitrungruang T, Wacharasindhu S, Supornsilchai V.	2016	10.7666/d.Y2421699	Duplicate document
2024-04-15	Yu Su	Pubmed	An Isogenic Human ESC Platform for Functional Evaluation of Genome-wide-Association-Study-Identified Diabetes Genes and Drug Discovery	Zeng H, Guo M, Zhou T, Tan L, Chong CN, Zhang T, Dong X, Xiang JZ, Yu AS, Yue L, Qi Q, Evans T, Graumann J, Chen S.	2016	10.1016/j.stem.2016.07.002	Not related to PTPN22 SNPs and T1D risk
2024-04-15	Yu Su	Pubmed	Assessment of CYP1A2 enzyme activity in relation to type-2 diabetes and habitual caffeine intake	Urry E, Jetter A, Landolt HP.	2016	10.1186/s12986-016-0126-6	Not related to PTPN22 SNPs and T1D risk
2024-04-15	Yu Su	Pubmed	Association Studies of the GPR103 and BCL2L15 Genes in Autoimmune Thyroid Disease in the Japanese Population	Ban Y, Tozaki T, Nakano Y.	2016	10.3389/fendo.2016.00092	Duplicate document
2024-04-15	Yu Su	Pubmed	Caffeine Impact on Metabolic Syndrome Components Is Modulated by a CYP1A2 Variant	Platt DE, Ghassibe-Sabbagh M, Salameh P, Salloum AK, Haber M, Mouzaya F, Gauguier D, Al-Sarraj Y, El-Shanti H, Zalloua PA, Abchee AB.	2016	10.1159/000441481	Not related to PTPN22 SNPs and T1D risk
2024-04-15	Yu Su	Pubmed	Candidate gene analysis supports a role for polymorphisms at TCF7L2 as risk factors for type 2 diabetes in Sudan	Ibrahim AT, Hussain A, Salih MA, Ibrahim OA, Jamieson SE, Ibrahim ME, Blackwell JM, Mohamed HS.	2016	10.1186/s40200-016-0225-y	Not related to PTPN22 SNPs and T1D risk
2024-04-15	Yu Su	Pubmed	Clinical and Genetic Characteristics, Management and Long-Term Follow-Up of Turkish Patients with Congenital Hyperinsulinism	Güven A, Cebeci AN, Ellard S, Flanagan SE.	2016	10.4274/jcrpe.2408	Not related to PTPN22 SNPs and T1D risk
2024-04-15	Yu Su	Pubmed	Clinical and genetic features of Argentinian children with diabetes-onset before 12months of age: Successful transfer from insulin to oral sulfonylurea	Taberner P, Flanagan SE, Mackay DJ, Ellard S, Taverna MJ, Ferraro M.	2016	10.1016/j.diabres.2016.04.005	Not related to PTPN22 SNPs and T1D risk
2024-04-15	Yu Su	Pubmed	Clinical and genetic predictors of dipeptidyl peptidase-4 inhibitor treatment response in Type 2 diabetes mellitus	Jamaluddin JL, Huri HZ, Vethakkan SR.	2016	10.2217/pgs-2016-0010	Not related to PTPN22 SNPs and T1D risk
2024-04-15	Yu Su	Pubmed	Clinical Predictors Associated With Warfarin Sensitivity	Saleh MI.	2016	10.1097/MJT.0000000000000248	Not related to PTPN22 SNPs and T1D risk
2024-04-15	Yu Su	Pubmed	Clinical, Genetic, and Biochemical Characteristics of Early-Onset Diabetes in the Finnish Population	Huopio H, Miettinen PJ, Ilonen J, Nykänen P, Veijola R, Keskinen P, Näntö-Salonen K, Vangipurapu J, Raivo J, Stančáková A, Männistö J, Kuulasmaa T, Knip M, Otonkoski T, Laakso M.	2016	10.1210/jc.2015-4296	Not related to PTPN22 SNPs and T1D risk
2024-04-15	Yu Su	Pubmed	Computational Analysis of Single Nucleotide Polymorphisms Associated with Altered Drug Responsiveness in Type 2 Diabetes	Costa V, Federico A, Pollastro C, Ziviello C, Cataldi S, Formisano P, Ciccodicola A.	2016	10.3390/ijms17071008	Not related to PTPN22 SNPs and T1D risk
2024-04-15	Yu Su	Pubmed	CRISPR-Cas9-Mediated Modification of the NOD Mouse Genome With Ptpn22R619W Mutation Increases Autoimmune Diabetes	Lin X, Pelletier S, Gingras S, Rigaud S, Maine CJ, Marquardt K, Dai YD, Sauer K, Rodriguez AR, Martin G, Kupriyanov S, Jiang L, Yu L, Green DR, Sherman LA.	2016	10.2337/db16-0061	Not related to PTPN22 SNPs and T1D risk
2024-04-15	Yu Su	Pubmed	CYP2C93 variant is associated with antidiabetes efficacy of gliclazide in Chinese type 2 diabetes patients	Zeng W, Guo Y, Chen P, Liu Z, Chen D, Han C.	2016	10.1111/jdi.12486	Not related to PTPN22 SNPs and T1D risk
2024-04-15	Yu Su	Pubmed	ERBB3-rs2292239 as primary type 1 diabetes association locus among non-HLA genes in Chinese	Sun C, Wei H, Chen X, Zhao Z, Du H, Song W, Yang Y, Zhang M, Lu W, Pei Z, Xi L, Yan J, Zhi D, Cheng R, Luo F.	2016	10.1016/j.mgene.2016.05.003	Not related to PTPN22 SNPs and T1D risk
2024-04-15	Yu Su	Pubmed	Evaluation of the pharmacokinetics of glibenclamide tablet given, off label, orally to children suffering from neonatal syndromic hyperglycemia	Bouazza N, Djerada Z, Gozalo C, Busiah K, Beltrand J, Berdugo M, Urien S, Treluyer JM, Polak M.	2016	10.1007/s00228-016-2119-9	Not related to PTPN22 SNPs and T1D risk
2024-04-15	Yu Su	Pubmed	Genetic characteristics, clinical spectrum, and incidence of neonatal diabetes in the Emirate of AbuDhabi, United Arab Emirates	Deeb A, Habeb A, Kaplan W, Attia S, Hadi S, Osman A, Al-Jubeh J, Flanagan S, DeFranco E, Ellard S.	2016	10.1002/ajmg.a.37419	Not related to PTPN22 SNPs and T1D risk
2024-04-15	Yu Su	Pubmed	Genetic Epidemiology of Type 1 Diabetes in the 22 Arab Countries	Zayed H.	2016	10.1007/s11892-016-0736-4	Not related to PTPN22 SNPs and T1D risk
2024-04-15	Yu Su	Pubmed	Genetics of Gestational Diabetes Mellitus and Maternal Metabolism	Lowe WL Jr, Scholtens DM, Sandler V, Hayes MG.	2016	10.1007/s11892-015-0709-z	Not related to PTPN22 SNPs and T1D risk
2024-04-15	Yu Su	Pubmed	Identification of monogenic gene mutations in Japanese subjects diagnosed with type 1B diabetes between >5 and 15.1 years of age	Moritani M, Yokota I, Horikawa R, Urakami T, Nishii A, Kawamura T, Kikuchi N, Kikuchi T, Ogata T, Sugihara S, Amemiya S; Japanese Study Group of Insulin Therapy for Childhood and Adolescent Diabetes (JSGIT)ª.	2016	10.1515/jpem-2016-0030	Not related to PTPN22 SNPs and T1D risk
2024-04-06	Peng-fei Fang	CNKI	Neonatal diabetes and protein losing enteropathy: a case report	McMillan T, Girgis R, Sellers EA.	2016		Duplicate document
2024-04-15	Yu Su	Pubmed	Neonatal diabetes and protein losing enteropathy: a case report	McMillan T, Girgis R, Sellers EA.	2016	10.1186/s12881-016-0296-0	Not related to PTPN22 SNPs and T1D risk
2024-04-15	Yu Su	Pubmed	Neonatal diabetes caused by a homozygous KCNJ11 mutation demonstrates that tiny changes in ATP sensitivity markedly affect diabetes risk	Vedovato N, Cliff E, Proks P, Poovazhagi V, Flanagan SE, Ellard S, Hattersley AT, Ashcroft FM.	2016	10.1007/s00125-016-3964-x	Not related to PTPN22 SNPs and T1D risk
2024-04-15	Yu Su	Pubmed	Permanent Neonatal Diabetes (DEND Syndrome)	Khan SA, Parkash A, Ibrahim M.	2016		Not related to PTPN22 SNPs and T1D risk
2024-04-15	Yu Su	Pubmed	Personalized medicine in diabetes: the role of 'omics' and biomarkers	Pearson ER.	2016	10.1111/dme.13075	Not related to PTPN22 SNPs and T1D risk
2024-04-15	Yu Su	Pubmed	Prematurity and Genetic Testing for Neonatal Diabetes	Besser RE, Flanagan SE, Mackay DG, Temple IK, Shepherd MH, Shields BM, Ellard S, Hattersley AT.	2016	10.1542/peds.2015-3926	Not related to PTPN22 SNPs and T1D risk
2024-04-06	Peng-fei Fang	CNKI	Psychiatric morbidity in children with KCNJ11 neonatal diabetes	Bowman P, Broadbridge E, Knight BA, Pettit L, Flanagan SE, Reville M, Tonks J, Shepherd MH, Ford TJ, Hattersley AT.	2016		Duplicate document
2024-04-15	Yu Su	Pubmed	Psychiatric morbidity in children with KCNJ11 neonatal diabetes	Bowman P, Broadbridge E, Knight BA, Pettit L, Flanagan SE, Reville M, Tonks J, Shepherd MH, Ford TJ, Hattersley AT.	2016	10.1111/dme.13135	Not related to PTPN22 SNPs and T1D risk
2024-04-15	Yu Su	Pubmed	Ptpn22 Modifies Regulatory T Cell Homeostasis via GITR Upregulation	Nowakowska DJ, Kissler S.	2016	10.4049/jimmunol.1501877	Not related to PTPN22 SNPs and T1D risk
2024-04-15	Yu Su	Pubmed	Relationship between clopidogrel-related polymorphisms and variable platelet reactivity at 1 year: A cohort study from Han Chinese	Wang X, Lai Y, Luo Y, Zhang X, Zhou H, Ye Z, Tang J, Liu X.	2016	10.4103/1735-1995.193502	Not related to PTPN22 SNPs and T1D risk
2024-04-15	Yu Su	Pubmed	Risk factors for post-transplant diabetes mellitus in renal transplant: Role of genetic variability in the CYP450-mediated arachidonic acid metabolism	Gervasini G, Luna E, García-Cerrada M, García-Pino G, Cubero JJ.	2016	10.1016/j.mce.2015.10.009	Not related to PTPN22 SNPs and T1D risk
2024-04-15	Yu Su	Pubmed	Role of GNB3, NET, KCNJ11, TCF7L2 and GRL genes single nucleotide polymorphism in the risk prediction of type 2 diabetes mellitus	Rizvi S, Raza ST, Rahman Q, Mahdi F.	2016	10.1007/s13205-016-0572-x	Not related to PTPN22 SNPs and T1D risk
2024-04-15	Yu Su	Pubmed	STUDY OF KCNJ11 GENE MUTATIONS IN ASSOCIATION WITH MONOGENIC DIABETES OF INFANCY AND RESPONSE TO SULFONYLUREA TREATMENT IN A COHORT STUDY IN EGYPT	Madani HA, Fawzy N, Afif A, Abdelghaffar S, Gohar N.	2016	10.4183/aeb.2016.157	Not related to PTPN22 SNPs and T1D risk
2024-04-15	Yu Su	Pubmed	Successful transfer to sulfonylureas in KCNJ11 neonatal diabetes is determined by the mutation and duration of diabetes	Babiker T, Vedovato N, Patel K, Thomas N, Finn R, Männikkö R, Chakera AJ, Flanagan SE, Shepherd MH, Ellard S, Ashcroft FM, Hattersley AT.	2016	10.1007/s00125-016-3921-8	Not related to PTPN22 SNPs and T1D risk
2024-04-15	Yu Su	Pubmed	Successful transition to sulfonylurea therapy in two Iraqi siblings with neonatal diabetes mellitus and iDEND syndrome due to ABCC8 mutation	Ozsu E, Giri D, Seymen Karabulut G, Senniappan S.	2016	10.1515/jpem-2016-0149	Not related to PTPN22 SNPs and T1D risk
2024-04-15	Yu Su	Pubmed	Targeted Deep Sequencing in Multiple-Affected Sibships of European Ancestry Identifies Rare Deleterious Variants in PTPN22 That Confer Risk for Type 1 Diabetes	Ge Y, Onengut-Gumuscu S, Quinlan AR, Mackey AJ, Wright JA, Buckner JH, Habib T, Rich SS, Concannon P.	2016	10.2337/db15-0322	Not related to PTPN22 SNPs and T1D risk
2024-04-15	Yu Su	Pubmed	The association of PTPN22 (rs2476601) and IL2RA (rs11594656) polymorphisms with T1D in Egyptian children	Abdelrahman HM, Sherief LM, Abd Elrahman DM, Alghobashy A, Elsaadani HF, Mohamed RH.	2016	10.1016/j.humimm.2016.06.006	Duplicate document
2024-04-15	Yu Su	Pubmed	Vitamin D Deficiency and Genetic Variations of CYP2R1 Gene among Jordanian Patients	AHMAD K. ABUBAKER, MANAL KASSAB, AHED J. ALKATIB, BASIMA ALMOMANI, WADAH M KHRIESAT, DAHER K. RABADI, ZIAD A. BATAINEH.	2016		Not related to PTPN22 SNPs and T1D risk
2024-04-15	Pei-dong Wu	Wanfang	河北省多中心足月儿重度高胆红素血症病因、治疗方法以及预后调查	李玲.	2016	10.7666/d.D843971	Not related to PTPN22 SNPs and T1D risk
2024-04-15	Pei-dong Wu	Wanfang	强直性肌营养不良症的临床、病理及分子生物学特征研究	侯志刚.	2016	10.7666/d.D845013	Not related to PTPN22 SNPs and T1D risk
2024-04-15	Pei-dong Wu	Wanfang	水稻基腐病菌hfq和crp基因的功能研究	凡春梅.	2016	10.7666/d.D01037051	Not related to PTPN22 SNPs and T1D risk
2024-04-15	Pei-dong Wu	Wanfang	胎儿先天性心脏畸形染色体变异分析	刘洋.	2016	10.7666/d.Y3117150	Not related to PTPN22 SNPs and T1D risk
2024-04-15	Pei-dong Wu	Wanfang	维生素D受体基因单核苷酸多态性与强直性脊柱炎遗传易感性的关联性研究	蔡国旗.	2016	10.7666/d.D01026186	Not related to PTPN22 SNPs and T1D risk
2024-04-15	Pei-dong Wu	Wanfang	线粒体tRNALeu(UUR)3253T＞C突变与原发性高血压的相关性功能研究	林枝.	2016	10.7666/d.Y3119836	Not related to PTPN22 SNPs and T1D risk
2024-04-06	Peng-fei Fang	CNKI	乙型肝炎病毒相关白细胞碎裂性血管炎及 IgA 肾病一例	乔振涛,马秀现,周雅丽,何玉婷,李健,万家晗.	2016		Duplicate document
2024-04-15	Pei-dong Wu	Wanfang	乙型肝炎病毒相关白细胞碎裂性血管炎及 IgA 肾病一例	乔振涛,马秀现,周雅丽,何玉婷,李健,万家晗.	2016	10.3760/cma.j.issn.1000-6680.2016.06.014	Not related to PTPN22 SNPs and T1D risk
2024-04-15	Pei-dong Wu	Wanfang	银屑病与多种慢性炎症性疾病的基因多效性研究	吴龙茂.	2016	10.7666/d.D01025849	Not related to PTPN22 SNPs and T1D risk
2024-04-15	Yu Su	Pubmed	[Risk of type 2 diabetes mellitus in the Kyrgyz population in the presence of ADIPOQ (G276T), KCNJ11 (Glu23Lys), TCF7L2 (IVS3C>T) gene polymorphisms]	Isakova ZT, Talaibekova ET, Asambaeva DA, Kerimkulova AS, Lunegova OS, Aldasheva NM, Aldashev AA.	2017	10.17116/terarkh2017891040-47	Not related to PTPN22 SNPs and T1D risk
2024-04-15	Yu Su	Pubmed	[STUDY OF THE PTPN22 GENE IN CHILDREN WITH TYPE 1 DIABETES MELLITUS IN THE AZERBAIJANI POPULATION]	Ahmadov G.	2017		Not related to PTPN22 SNPs and T1D risk
2024-04-15	Pei-dong Wu	Wanfang	2010年至2016年单中心新诊断住院儿童糖尿病流行特征和临床特点分析	钱坤,陈晓波.	2017	10.3760/cma.j.issn.2095-428X.2017.20.007	Not related to PTPN22 SNPs and T1D risk
2024-04-06	Peng-fei Fang	CNKI	2010年至2016年单中心新诊断住院儿童糖尿病流行特征和临床特点分析	钱坤,陈晓波.	2017		Duplicate document
2024-04-15	Yu Su	Pubmed	An ABCC8 Nonsense Mutation Causing Neonatal Diabetes Through Altered Transcript Expression	Flanagan SE, Dũng VC, Houghton JAL, De Franco E, Ngoc CTB, Damhuis A, Ashcroft FM, Harries LW, Ellard S.	2017	10.4274/jcrpe.4624	Not related to PTPN22 SNPs and T1D risk
2024-04-15	Yu Su	Pubmed	Analysis of cell-free fetal DNA for non-invasive prenatal diagnosis in a family with neonatal diabetes	De Franco E, Caswell R, Houghton JA, Iotova V, Hattersley AT, Ellard S.	2017	10.1111/dme.13180	Not related to PTPN22 SNPs and T1D risk
2024-04-15	Yu Su	Pubmed	Association Between the Lower Extremity Deep Venous Thrombosis, the Warfarin Maintenance Dose, and CYP2C9*3, CYP2D6*10, and CYP3A5*3 Genetic Polymorphisms: A Case-Control Study	Ju S, Gao Y, Cao X, Zhang XF, Yan CC, Liu FT.	2017	10.1089/gtmb.2017.0090	Not related to PTPN22 SNPs and T1D risk
2024-04-15	Yu Su	Pubmed	Association of type 2 diabetes susceptibility loci with peripheral nerve function in a Chinese population with diabetes	Lu J, Luo Y, Wang J, Hu C, Zhang R, Wang C, Jia W.	2017	10.1111/jdi.12546	Not related to PTPN22 SNPs and T1D risk
2024-04-15	Yu Su	Pubmed	C1858T Polymorphism of Protein Tyrosine Phosphatase Non-receptor Type 22 (PTPN22): an eligible target for prevention of type 1 diabetes?	Prezioso G, Comegna L, Di Giulio C, Franchini S, Chiarelli F, Blasetti A.	2017	10.1080/1744666X.2017.1266257	Not related to PTPN22 SNPs and T1D risk
2024-04-15	Yu Su	Pubmed	Characterisation of rapid progressors to type 1 diabetes among children with HLA-conferred disease susceptibility	Pöllänen PM, Lempainen J, Laine AP, Toppari J, Veijola R, Vähäsalo P, Ilonen J, Siljander H, Knip M.	2017	10.1007/s00125-017-4258-7	Not related to PTPN22 SNPs and T1D risk
2024-04-15	Yu Su	Pubmed	Coincidence of PTPN22 c.1858CC and FCRL3 -169CC genotypes as a biomarker of preserved residual β-cell function in children with type 1 diabetes	Pawłowicz M, Filipów R, Krzykowski G, Stanisławska-Sachadyn A, Morzuch L, Kulczycka J, Balcerska A, Limon J.	2017	10.1111/pedi.12429	Standards-compliant
2024-04-15	Yu Su	Pubmed	DEND Syndrome with Heterozygous KCNJ11 Mutation Successfully Treated with Sulfonylurea	Cho JH, Kang E, Lee BH, Kim GH, Choi JH, Yoo HW.	2017	10.3346/jkms.2017.32.6.1042	Not related to PTPN22 SNPs and T1D risk
2024-04-15	Yu Su	Pubmed	Distribution of CYP2C8 and CYP2C9 amino acid substitution alleles in South Indian diabetes patients: A genotypic and computational protein phenotype study	Rao DK, Murthy DK, Shaik NS, Banaganapalli B, Konda K, Rao HP, Ganti E, Ahmed Awan Z, A El-Harouni A, Elango R, Ali Khan I, Shaik NA.	2017	10.1111/1440-1681.12810	Not related to PTPN22 SNPs and T1D risk
2024-04-15	Yu Su	Pubmed	Effect of gene-lifestyle interaction on gestational diabetes risk	Popova PV, Klyushina AA, Vasilyeva LB, Tkachuk AS, Bolotko YA, Gerasimov AS, Pustozerov EA, Kravchuk EN, Predeus A, Kostareva AA, Grineva EN.	2017	10.18632/oncotarget.22999	Not related to PTPN22 SNPs and T1D risk
2024-04-15	Yu Su	Pubmed	Epidemiology, clinical characteristics, and genetic etiology of neonatal diabetes in Japan	Nagashima K, Tanaka D, Inagaki N.	2017	10.1111/ped.13199	Not related to PTPN22 SNPs and T1D risk
2024-04-15	Yu Su	Pubmed	Evaluation of Glutathione Peroxidase and KCNJ11 Gene Polymorphisms in Patients with New Onset Diabetes Mellitus After Renal Transplantation	Yalin GY, Akgul S, Tanrikulu S, Purisa S, Gul N, Uzum AK, Sarvan FO, Sever MS, Satman I.	2017	10.1055/s-0042-123040	Not related to PTPN22 SNPs and T1D risk
2024-04-15	Yu Su	Pubmed	Expression of JAZF1, ABCC8, KCNJ11and Notch2 genes and vitamin D receptor polymorphisms in type 2 diabetes, and their association with microvascular complications	Rasheed MA, Kantoush N, Abd El-Ghaffar N, Farouk H, Kamel S, Ibrahim AA, Shalaby A, Mahmoud E, Raslan HM, Saleh OM.	2017	10.1177/2042018817708910	Not related to PTPN22 SNPs and T1D risk
2024-04-15	Yu Su	Pubmed	First case of neonatal diabetes with KCNJ11 Q52R mutation successfully switched from insulin to sulphonylurea treatment	Ioacara S, Flanagan S, Fröhlich-Reiterer E, Goland R, Fica S.	2017	10.1111/jdi.12620	Not related to PTPN22 SNPs and T1D risk
2024-04-15	Pei-dong Wu	Wanfang	FKBP5基因突变在paget骨病发病中的作用及其机制研究	卢冰如.	2017	10.7666/d.Y3239658	Not related to PTPN22 SNPs and T1D risk
2024-04-06	Peng-fei Fang	CNKI	FKBP5基因突变在paget骨病发病中的作用及其机制研究	卢冰如.	2017		Duplicate document
2024-04-15	Yu Su	Pubmed	Genetic and Environmental Interactions Modify the Risk of Diabetes-Related Autoimmunity by 6 Years of Age: The TEDDY Study	Krischer JP, Lynch KF, Lernmark Å, Hagopian WA, Rewers MJ, She JX, Toppari J, Ziegler AG, Akolkar B; TEDDY Study Group.	2017	10.2337/dc17-0238	Duplicate document
2024-04-15	Yu Su	Pubmed	Genetic and Non-Genetic Factors Affecting the Quality of Anticoagulation Control and Vascular Events in Atrial Fibrillation	Park YK, Lee MJ, Kim JH, Lee JS, Park RW, Kim GM, Chung CS, Lee KH, Kim JS, Lee SY, Bang OY.	2017	10.1016/j.jstrokecerebrovasdis.2017.02.022	Not related to PTPN22 SNPs and T1D risk
2024-04-15	Yu Su	Pubmed	Genetic Determinants of Clozapine-Induced Metabolic Side Effects	Vasudev K, Choi YH, Norman R, Kim RB, Schwarz UI.	2017	10.1177/0706743716670128	Not related to PTPN22 SNPs and T1D risk
2024-04-15	Yu Su	Pubmed	Genetic Variants Identified from GWAS for Predisposition to Type 2 Diabetes Predict Sulfonylurea Drug Response	Phani NM, Vohra M, Adhikari P, Nagri SK, Shashikiran U, D'Souza SC, Kalluri PRR, Satyamoorthy K, Rai PS.	2017	10.2174/1566524018666180222122653	Not related to PTPN22 SNPs and T1D risk
2024-04-15	Yu Su	Pubmed	Genetic variants in KCNJ11, TCF7L2 and HNF4A are associated with type 2 diabetes, BMI and dyslipidemia in families of Northeastern Mexico: A pilot study	Gallardo-Blanco HL, Villarreal-Perez JZ, Cerda-Flores RM, Figueroa A, Sanchez-Dominguez CN, Gutierrez-Valverde JM, Torres-Muñoz IC, Lavalle-Gonzalez FJ, Gallegos-Cabriales EC, Martinez-Garza LE.	2017	10.3892/etm.2016.3990	Not related to PTPN22 SNPs and T1D risk
2024-04-15	Yu Su	Pubmed	Hyperglycaemia-related complications at the time of diagnosis can cause permanent neurological disability in children with neonatal diabetes	Day JO, Flanagan SE, Shepherd MH, Patrick AW, Abid N, Torrens L, Zeman AJ, Patel KA, Hattersley AT.	2017	10.1111/dme.13328	Not related to PTPN22 SNPs and T1D risk
2024-04-15	Yu Su	Pubmed	Identification of genetic variants in pharmacogenetic genes associated with type 2 diabetes in a Mexican-Mestizo population	Rodríguez-Rivera NS, Cuautle-Rodríguez P, Castillo-Nájera F, Molina-Guarneros JA.	2017	10.3892/br.2017.921	Not related to PTPN22 SNPs and T1D risk
2024-04-15	Yu Su	Pubmed	Identification of PTPN22, ST6GAL1 and JAZF1 as psoriasis risk genes demonstrates shared pathogenesis between psoriasis and diabetes	Wang H, Wang Z, Rani PL, Fu X, Yu W, Bao F, Yu G, Li J, Li L, Sun L, Yue Z, Zhao Q, Pan Q, Cao J, Wang C, Chi X, Wang Y, Yang Q, Mi Z, Liu H, Zhang F.	2017	10.1111/exd.13393	Duplicate document
2024-04-15	Yu Su	Pubmed	Interaction among CYP2C8, GPIIIa and P2Y12 variants increase susceptibility to ischemic stroke in Chinese population	Yi X, Lin J, Wang Y, Zhou J, Zhou Q.	2017	10.18632/oncotarget.19991	Not related to PTPN22 SNPs and T1D risk
2024-04-15	Yu Su	Pubmed	Introduction of the DiaGene study: clinical characteristics, pathophysiology and determinants of vascular complications of type 2 diabetes	van Herpt TTW, Lemmers RFH, van Hoek M, Langendonk JG, Erdtsieck RJ, Bravenboer B, Lucas A, Mulder MT, Haak HR, Lieverse AG, Sijbrands EJG.	2017	10.1186/s13098-017-0245-x	Not related to PTPN22 SNPs and T1D risk
2024-04-15	Yu Su	Pubmed	KCNJ11, ABCC8 and TCF7L2 polymorphisms and the response to sulfonylurea treatment in patients with type 2 diabetes: a bioinformatics assessment	Song J, Yang Y, Mauvais-Jarvis F, Wang YP, Niu T.	2017	10.1186/s12881-017-0422-7	Not related to PTPN22 SNPs and T1D risk
2024-04-15	Yu Su	Pubmed	Metabolic and Blood Pressure Effects of Walnut Supplementation in a Mouse Model of the Metabolic Syndrome	Scott NJA, Ellmers LJ, Pilbrow AP, Thomsen L, Richards AM, Frampton CM, Cameron VA.	2017	10.3390/nu9070722	Not related to PTPN22 SNPs and T1D risk
2024-04-15	Pei-dong Wu	Wanfang	MicroRNA-181a调控na(i)ve CD4+T细胞活化及其在类风湿关节炎发病中作用	刘欣.	2017		Not related to PTPN22 SNPs and T1D risk
2024-04-15	Yu Su	Pubmed	Molecular and clinical features of K(ATP) -channel neonatal diabetes mellitus in Japan	Hashimoto Y, Dateki S, Hirose M, Satomura K, Sawada H, Mizuno H, Sugihara S, Maruyama K, Urakami T, Sugawara H, Shirai K, Yorifuji T.	2017	10.1111/pedi.12447	Not related to PTPN22 SNPs and T1D risk
2024-04-15	Yu Su	Pubmed	Neonatal Diabetes: A Case Series	Ganesh R, Suresh N, Vasanthi T, Ravikumar KG.	2017	10.1007/s13312-017-0993-6	Not related to PTPN22 SNPs and T1D risk
2024-04-15	Yu Su	Pubmed	Neonatal Diabetes: Case Report of a 9-Week-Old Presenting Diabetic Ketoacidosis Due to an Activating ABCC8 Gene Mutation	Sood S, Landreth H, Bustinza J, Chalmers L, Thukaram R.	2017	10.1177/2324709617698718	Not related to PTPN22 SNPs and T1D risk
2024-04-15	Yu Su	Pubmed	Personalized precision medicine in extreme preterm infants with transient neonatal diabetes mellitus	Kylat RI, Senguttuvan R, Bader MY.	2017	10.1515/jpem-2016-0261	Not related to PTPN22 SNPs and T1D risk
2024-04-15	Yu Su	Pubmed	Pharmacokinetic interactions between glimepiride and rosuvastatin in healthy Korean subjects: does the SLCO1B1 or CYP2C9 genetic polymorphism affect these drug interactions?	Kim CO, Oh ES, Kim H, Park MS.	2017	10.2147/DDDT.S129586	Not related to PTPN22 SNPs and T1D risk
2024-04-15	Yu Su	Pubmed	Polymorphism E23K (rs5219) in the KCNJ11 gene in Euro-Brazilian subjects with type 1 and 2 diabetes	Souza SW, Alcazar LP, Arakaki PA, Santos-Weiss IC, Alberton D, Picheth G, Rego FG.	2017	10.4238/gmr16029543	Not related to PTPN22 SNPs and T1D risk
2024-04-15	Yu Su	Pubmed	Preservation of Reduced Numbers of Insulin-Positive Cells in Sulfonylurea-Unresponsive KCNJ11-Related Diabetes	Greeley SA, Zielinski MC, Poudel A, Ye H, Berry S, Taxy JB, Carmody D, Steiner DF, Philipson LH, Wood JR, Hara M.	2017	10.1210/jc.2016-2826	Not related to PTPN22 SNPs and T1D risk
2024-04-15	Yu Su	Pubmed	Protein tyrosine phosphatase nonreceptor type 22 (PTPN22) gene single nucleotide polymorphisms and its interaction with T2DM on pulmonary tuberculosis in Chinese Uygur population	Wang XH, Ma AG, Han XX, Chen L, Liang H, Aishan-Litifu, Abudumijit-Ablez, Xue F.	2017	10.18632/oncotarget.19274	Not related to PTPN22 SNPs and T1D risk
2024-04-06	Peng-fei Fang	CNKI	Protein tyrosine phosphatase PTPN22 is dispensable for dendritic cell antigen processing and promotion of T-cell activation by dendritic cells	Clarke F, Jordan CK, Gutiérrez-Martinez E, Bibby JA, Sanchez-Blanco C, Cornish GH, Dai X, Rawlings DJ, Zamoyska R, Guermonprez P, Cope AP, Purvis HA.	2017		Duplicate document
2024-04-15	Yu Su	Pubmed	Protein tyrosine phosphatase PTPN22 is dispensable for dendritic cell antigen processing and promotion of T-cell activation by dendritic cells	Clarke F, Jordan CK, Gutiérrez-Martinez E, Bibby JA, Sanchez-Blanco C, Cornish GH, Dai X, Rawlings DJ, Zamoyska R, Guermonprez P, Cope AP, Purvis HA.	2017	10.1371/journal.pone.0186625	Not related to PTPN22 SNPs and T1D risk
2024-04-15	Pei-dong Wu	Wanfang	PTPN22 619 Arg＞Trp突变对糖尿病发生的影响和调控机理	李美航.	2017		Not related to PTPN22 SNPs and T1D risk
2024-04-15	Yu Su	Pubmed	PTPN22 and islet-specific autoimmunity: What have the mouse models taught us?	Galvani G, Fousteri G.	2017	10.4239/wjd.v8.i7.330	Not related to PTPN22 SNPs and T1D risk
2024-04-06	Peng-fei Fang	CNKI	PTPN22 regulates NLRP3-mediated IL1B secretion in an autophagy-dependent manner	Spalinger MR, Lang S, Gottier C, Dai X, Rawlings DJ, Chan AC, Rogler G, Scharl M.	2017		Duplicate document
2024-04-15	Yu Su	Pubmed	PTPN22 regulates NLRP3-mediated IL1B secretion in an autophagy-dependent manner	Spalinger MR, Lang S, Gottier C, Dai X, Rawlings DJ, Chan AC, Rogler G, Scharl M.	2017	10.1080/15548627.2017.1341453	Not related to PTPN22 SNPs and T1D risk
2024-04-15	Pei-dong Wu	Wanfang	PTPN22 Single-Nucleotide Polymorphisms in Iranian Patients with Type 1 Diabetes Mellitus	ABBASI, F., SOLTANI, S., SAGHAZADEH, SOLTANINEJAD, E., ZARE BIDOKI, A., BAHRAMI, T., AMIRZARGAR, A.A., REZAEI, N..	2017	10.1080/08820139.2017.1288239	Standards-compliant
2024-04-15	Yu Su	Pubmed	PTPN22 Single-Nucleotide Polymorphisms in Iranian Patients with Type 1 Diabetes Mellitus	Abbasi F, Soltani S, Saghazadeh A, Soltaninejad E, Rezaei A, Zare Bidoki A, Bahrami T, Amirzargar AA, Rezaei N.	2017	10.1080/08820139.2017.1288239	Duplicate document
2024-04-15	Yu Su	Pubmed	Relative contribution of type 1 and type 2 diabetes loci to the genetic etiology of adult-onset, non-insulin-requiring autoimmune diabetes	Mishra R, Chesi A, Cousminer DL, Hawa MI, Bradfield JP, Hodge KM, Guy VC, Hakonarson H; Bone Mineral Density in Childhood Study; Mauricio D, Schloot NC, Yderstræde KB, Voight BF, Schwartz S, Boehm BO, Leslie RD, Grant SFA.	2017	10.1186/s12916-017-0846-0	Duplicate document
2024-04-15	Yu Su	Pubmed	Replication confirms the association of loci in FOXE1, PDE8B, CAPZB and PDE10A with thyroid traits: a Genetics of Diabetes Audit and Research Tayside study (GoDARTS)	Soto-Pedre E, Siddiqui MK, Doney AS, Palmer CNA, Pearson ER, Leese GP.	2017	10.1097/FPC.0000000000000299	Not related to PTPN22 SNPs and T1D risk
2024-04-15	Yu Su	Pubmed	Role of the C1858T polymorphism of protein tyrosine phosphatase non-receptor type 22 (PTPN22) in children and adolescents with type 1 diabetes	Blasetti A, Di Giulio C, Tumini S, Provenzano M, Rapino D, Comegna L, Prezioso G, Chiuri R, Franchini S, Chiarelli F, Stuppia L.	2017	10.1038/tpj.2016.6	Duplicate document
2024-04-15	Yu Su	Pubmed	The common, autoimmunity-predisposing 620Arg > Trp variant of PTPN22 modulates macrophage function and morphology	Li M, Beauchemin H, Popovic N, Peterson A, d'Hennezel E, Piccirillo CA, Sun C, Polychronakos C.	2017	10.1016/j.jaut.2017.01.009	Not related to PTPN22 SNPs and T1D risk
2024-04-15	Yu Su	Pubmed	The influence of population stratification on genetic markers associated with type 1 diabetes	Gomes KF, Santos AS, Semzezem C, Correia MR, Brito LA, Ruiz MO, Fukui RT, Matioli SR, Passos-Bueno MR, Silva ME.	2017	10.1038/srep43513	Standards-compliant
2024-04-15	Yu Su	Pubmed	Transient neonatal diabetes mellitus and activating mutation in the KCNJ11 gene in two siblings	Kamoun T, Chabchoub I, Ben Ameur S, Kmiha S, Aloulou H, Cave H, Polak M, Hachicha M.	2017	10.1016/j.arcped.2017.02.021	Not related to PTPN22 SNPs and T1D risk
2024-04-15	Yu Su	Pubmed	Use of short interfering RNA delivered by cationic liposomes to enable efficient down-regulation of PTPN22 gene in human T lymphocytes	Perri V, Pellegrino M, Ceccacci F, Scipioni A, Petrini S, Gianchecchi E, Lo Russo A, De Santis S, Mancini G, Fierabracci A.	2017	10.1371/journal.pone.0175784	Not related to PTPN22 SNPs and T1D risk
2024-04-06	Peng-fei Fang	CNKI	Utilizing the KCNJ11 Gene Mutations in Spotting Egyptian Patients With Permanent Neonatal Diabetes Who Can Benefit From Treatment Shift	Ahmed DM, Abdel Dayem SM, Abdel Kader M, Khalifa RH, El-Lebedy DH, Kamel SA, Shawky SM.	2017		Duplicate document
2024-04-15	Pei-dong Wu	Wanfang	Utilizing the KCNJ11 Gene Mutations in Spotting Egyptian Patients With Permanent Neonatal Diabetes Who Can Benefit From Treatment Shift	Ahmed DM, Abdel Dayem SM, Abdel Kader M, Khalifa RH, El-Lebedy DH, Kamel SA, Shawky SM.	2017		Duplicate document
2024-04-15	Yu Su	Pubmed	Utilizing the KCNJ11 Gene Mutations in Spotting Egyptian Patients With Permanent Neonatal Diabetes Who Can Benefit From Treatment Shift	Ahmed DM, Abdel Dayem SM, Abdel Kader M, Khalifa RH, El-Lebedy DH, Kamel SA, Shawky SM.	2017	10.1093/labmed/lmw067	Not related to PTPN22 SNPs and T1D risk
2024-04-15	Pei-dong Wu	Wanfang	分枝硫醇合成相关糖基转移酶和磷酸酶的研究及肽连接酶Butelase1的异源表达	郭玉川.	2017	10.7666/d.Y3335998	Not related to PTPN22 SNPs and T1D risk
2024-04-15	Pei-dong Wu	Wanfang	高通量靶向测序对中国儿童散发非综合征型先天性心脏病和原发性心肌病的基因突变筛查研究	陈潇.	2017	10.7666/d.Y3514415	Not related to PTPN22 SNPs and T1D risk
2024-04-15	Pei-dong Wu	Wanfang	淋巴特异性酪氨酸磷酸酶抑制剂的研究进展	朱鹏举,侯旭奔,方浩.	2017	10.16438/j.0513-4870.2017-0084	Duplicate document
2024-04-15	Pei-dong Wu	Wanfang	深圳市淋球菌阿奇霉素耐药的分子机制及流行特征分析	张丽君,王峰,彭毅,莫俊銮.	2017	10.3760/cma.j.issn.0254-5101.2017.03.010	Not related to PTPN22 SNPs and T1D risk
2024-04-15	Pei-dong Wu	Wanfang	水稻光氧化突变体812HS光合特性及其光氧化机制研究	马静.	2017		Not related to PTPN22 SNPs and T1D risk
2024-04-15	Pei-dong Wu	Wanfang	西达本胺对急性髓系白血病(AML)作用机制及临床应用的初步研究	刘静.	2017		Not related to PTPN22 SNPs and T1D risk
2024-04-15	Pei-dong Wu	Wanfang	中国人面肩肱型肌营养不良症的临床表型及基因突变分析	何君洁.	2017	10.7666/d.D01305565	Not related to PTPN22 SNPs and T1D risk
2024-04-15	Yu Su	Pubmed	[Effects of exercise intervention on the relationship between KCNJ11 gene polymorphism and glucose and lipid metabolism in pre-diabetes mellitus]	Hou P, Yu F.	2018		Not related to PTPN22 SNPs and T1D risk
2024-04-15	Yu Su	Pubmed	[Successful treatment of KCNJ11 neonatal diabetes without insulin]	Gade-Rasmussen B, Madsbad S, Svane MS, Martinussen C, Hansen T.	2018		Not related to PTPN22 SNPs and T1D risk
2024-04-06	Peng-fei Fang	CNKI	[Successful treatment of KCNJ11 neonatal diabetes without insulin]	Gade-Rasmussen B, Madsbad S, Svane MS, Martinussen C, Hansen T.	2018		Duplicate document
2024-04-15	Pei-dong Wu	Wanfang	[Successful treatment of KCNJ11 neonatal diabetes without insulin]	Gade-Rasmussen B, Madsbad S, Svane MS, Martinussen C, Hansen T.	2018		Duplicate document
2024-04-15	Yu Su	Pubmed	A case with relapsed transient neonatal diabetes mellitus treated with sulfonylurea, ending chronic insulin requirement	Ando A, Nagasaka S, Ishibashi S.	2018	10.1530/EDM-18-0005	Not related to PTPN22 SNPs and T1D risk
2024-04-06	Peng-fei Fang	CNKI	A case with relapsed transient neonatal diabetes mellitus treated with sulfonylurea, ending chronic insulin requirement	Ando A, Nagasaka S, Ishibashi S.	2018		Duplicate document
2024-04-15	Pei-dong Wu	Wanfang	A case with relapsed transient neonatal diabetes mellitus treated with sulfonylurea, ending chronic insulin requirement	Ando A, Nagasaka S, Ishibashi S.	2018		Duplicate document
2024-04-15	Yu Su	Pubmed	A Genotype-First Approach for Clinical and Genetic Evaluation of Wolcott-Rallison Syndrome in a Large Cohort of Iranian Children With Neonatal Diabetes	Abbasi F, Habibi M, Enayati S, Bitarafan F, Razzaghy-Azar M, Sotodeh A, Omran SP, Maroofian R, Amoli MM.	2018	10.1016/j.jcjd.2017.06.009	Not related to PTPN22 SNPs and T1D risk
2024-04-15	Pei-dong Wu	Wanfang	A Genotype-First Approach for Clinical and Genetic Evaluation of Wolcott-Rallison Syndrome in a Large Cohort of Iranian Children With Neonatal Diabetes	Abbasi F, Habibi M, Enayati S, Bitarafan F, Razzaghy-Azar M, Sotodeh A, Omran SP, Maroofian R, Amoli MM.	2018	10.7666/d.y1190491	Duplicate document
2024-04-15	Yu Su	Pubmed	A Novel KCNJ11 Mutation Associated with Transient Neonatal Diabetes	Gole E, Oikonomou S, Ellard S, De Franco E, Karavanaki K.	2018	10.4274/jcrpe.5166	Not related to PTPN22 SNPs and T1D risk
2024-04-15	Yu Su	Pubmed	Alterations in the gene expression of drug and arachidonic acid-metabolizing Cyp450 in the livers of controlled and uncontrolled insulin-dependent diabetic mice	Jarrar YB, Al-Essa L, Kilani A, Hasan M, Al-Qerem W.	2018	10.2147/DMSO.S172664	Not related to PTPN22 SNPs and T1D risk
2024-04-15	Pei-dong Wu	Wanfang	Analysis of chosen polymorphisms rs2476601 a/G–PTPN22, rs1990760 C/T–IFIH1, rs179247 a/G–TSHR in pathogenesis of autoimmune thyroid diseases in children	RYDZEWSKA, M.A, GÓRALCZYK, GO?CIK, J.B, WAWRUSIEWICZ-KURYLONEK, N.C, BOSSOWSKA, A.D, KR?TOWSKI, A.C, BOSSOWSKI, A.A.	2018		Not related to PTPN22 SNPs and T1D risk
2024-04-15	Yu Su	Pubmed	Association of protein tyrosine phosphatase non-receptor type 22 gene functional variant C1858T, HLA-DQ/DR genotypes and autoantibodies with susceptibility to type-1 diabetes mellitus in Kuwaiti Arabs	Haider MZ, Rasoul MA, Al-Mahdi M, Al-Kandari H, Dhaunsi GS.	2018	10.1371/journal.pone.0198652	Not related to PTPN22 SNPs and T1D risk
2024-04-15	Yu Su	Pubmed	Autoimmunity-Associated PTPN22 Polymorphisms in Latent Autoimmune Diabetes of the Adult Differ from Those of Type 1 Diabetes Patients	Heneberg P, Kocková L, Čecháková M, Daňková P, Černá M.	2018	10.1159/000489225	Duplicate document
2024-04-15	Yu Su	Pubmed	Case Report of Pediatric Channelopathies With UNC80 and KCNJ11 Mutations Having Abnormal Respiratory Control Treated With Positive Airway Pressure Therapy	Hong H, Kamerman-Kretzmer R, Kato R, Rosser T, VanHirtum-Das M, Davidson Ward SL.	2018	10.5664/jcsm.7288	Not related to PTPN22 SNPs and T1D risk
2024-04-15	Yu Su	Pubmed	Clinical heterogeneity of hyperinsulinism due to HNF1A and HNF4A mutations	Tung JY, Boodhansingh K, Stanley CA, De León DD.	2018	10.1111/pedi.12655	Not related to PTPN22 SNPs and T1D risk
2024-04-15	Yu Su	Pubmed	Congenital forms of diabetes: the beta-cell and beyond	Letourneau LR, Greeley SAW.	2018	10.1016/j.gde.2018.01.005	Not related to PTPN22 SNPs and T1D risk
2024-04-15	Yu Su	Pubmed	CYP2C9*3 gene variant contributes independently to glycaemic control in patients with type 2 diabetes treated with glibenclamide	Castelán-Martínez OD, Hoyo-Vadillo C, Bazán-Soto TB, Cruz M, Tesoro-Cruz E, Valladares-Salgado A.	2018	10.1111/jcpt.12710	Not related to PTPN22 SNPs and T1D risk
2024-04-15	Yu Su	Pubmed	Cytochrome P450: Polymorphisms and Roles in Cancer, Diabetes and Atherosclerosis	Elfaki I, Mir R, Almutairi FM, Duhier FMA.	2018	10.22034/APJCP.2018.19.8.2057	Not related to PTPN22 SNPs and T1D risk
2024-04-15	Yu Su	Pubmed	Fine-mapping and functional studies highlight potential causal variants for rheumatoid arthritis and type 1 diabetes	Westra HJ, Martínez-Bonet M, Onengut-Gumuscu S, Lee A, Luo Y, Teslovich N, Worthington J, Martin J, Huizinga T, Klareskog L, Rantapaa-Dahlqvist S, Chen WM, Quinlan A, Todd JA, Eyre S, Nigrovic PA, Gregersen PK, Rich SS, Raychaudhuri S.	2018	10.1038/s41588-018-0216-7	Not related to PTPN22 SNPs and T1D risk
2024-04-15	Yu Su	Pubmed	Frequencies of poor metabolizer alleles of 12 pharmacogenomic actionable genes in Punjabi Sikhs of Indian Origin	Sanghera DK, Bejar C, Sapkota B, Wander GS, Ralhan S.	2018	10.1038/s41598-018-33981-z	Not related to PTPN22 SNPs and T1D risk
2024-04-15	Yu Su	Pubmed	Genetic causes and treatment of neonatal diabetes and early childhood diabetes	Barbetti F, D'Annunzio G.	2018	10.1016/j.beem.2018.06.008	Not related to PTPN22 SNPs and T1D risk
2024-04-15	Yu Su	Pubmed	Genetic differences between type 1 diabetes with and without other autoimmune diseases	Shimura K, Miura J, Kawamoto M, Kawaguchi Y, Yamanaka H, Uchigata Y.	2018	10.1002/dmrr.3023	Not related to PTPN22 SNPs and T1D risk
2024-04-15	Yu Su	Pubmed	Genetic mutations associated with neonatal diabetes mellitus in Omani patients	Al Senani A, Hamza N, Al Azkawi H, Al Kharusi M, Al Sukaiti N, Al Badi M, Al Yahyai M, Johnson M, De Franco E, Flanagan S, Hattersley A, Ellard S, Mula-Abed WA.	2018	10.1515/jpem-2017-0284	Not related to PTPN22 SNPs and T1D risk
2024-04-15	Yu Su	Pubmed	Genetic polymorphisms in KCNJ11 (E23K, rs5219) and SDF-1β (G801A, rs1801157) genes are associated with the risk of type 2 diabetes mellitus	Rizvi S, Raza ST, Mahdi F, Singh SP, Rajput M, Rahman Q.	2018	10.1080/09674845.2018.1473939	Not related to PTPN22 SNPs and T1D risk
2024-04-15	Yu Su	Pubmed	Genetics of Type 1 Diabetes	Rich SS, Erlich H, Concannon P.	2018		Not related to PTPN22 SNPs and T1D risk
2024-04-15	Yu Su	Pubmed	Genotypic and Phenotypic Factors Influencing Drug Response in Mexican Patients With Type 2 Diabetes Mellitus	Sanchez-Ibarra HE, Reyes-Cortes LM, Jiang XL, Luna-Aguirre CM, Aguirre-Trevino D, Morales-Alvarado IA, Leon-Cachon RB, Lavalle-Gonzalez F, Morcos F, Barrera-Saldaña HA.	2018	10.3389/fphar.2018.00320	Not related to PTPN22 SNPs and T1D risk
2024-04-06	Peng-fei Fang	CNKI	Gilbert综合症相关UGT1A1基因多态性与ABO溶血所致的新生儿高胆红素血症相关性研究	余颖芳.	2018		Not related to PTPN22 SNPs and T1D risk
2024-04-15	Pei-dong Wu	Wanfang	Gilbert综合症相关UGT1A1基因多态性与ABO溶血所致的新生儿高胆红素血症相关性研究	余颖芳.	2018		Duplicate document
2024-04-15	Yu Su	Pubmed	Heterogeneous nature of diabetes in a family with a gain-of-function mutation in the ATP-binding cassette subfamily C member 8 (ABCC8) gene	Shima KR, Usuda R, Futatani T, Akahori H, Kaneko S, Yorifuji T, Takamura T.	2018	10.1507/endocrj.EJ18-0054	Not related to PTPN22 SNPs and T1D risk
2024-04-15	Yu Su	Pubmed	Interaction between variants in the CYP2C9 and POR genes and the risk of sulfonylurea-induced hypoglycaemia: A GoDARTS Study	Dujic T, Zhou K, Donnelly LA, Leese G, Palmer CNA, Pearson ER.	2018	10.1111/dom.13046	Not related to PTPN22 SNPs and T1D risk
2024-04-15	Yu Su	Pubmed	KCNJ11 variants and their effect on the association between serum potassium and diabetes risk in the Atherosclerosis Risk in Communities (ARIC) Study and Jackson Heart Study (JHS) cohorts	Chatterjee R, Davenport CA, Raffield LM, Maruthur N, Lange L, Selvin E, Butler K, Yeh HC, Wilson JG, Correa A, Edelman D, Hauser E.	2018	10.1371/journal.pone.0203213	Not related to PTPN22 SNPs and T1D risk
2024-04-15	Yu Su	Pubmed	Large-scale pharmacogenomic study of sulfonylureas and the QT, JT and QRS intervals: CHARGE Pharmacogenomics Working Group	Floyd JS, Sitlani CM, Avery CL, Noordam R, Li X, Smith AV, Gogarten SM, Li J, Broer L, Evans DS, Trompet S, Brody JA, Stewart JD, Eicher JD, Seyerle AA, Roach J, Lange LA, Lin HJ, Kors JA, Harris TB, Li-Gao R, Sattar N, Cummings SR, Wiggins KL, Napier MD, Stürmer T, Bis JC, Kerr KF, Uitterlinden AG, Taylor KD, Stott DJ, de Mutsert R, Launer LJ, Busch EL, Méndez-Giráldez R, Sotoodehnia N, Soliman …	2018	10.1038/tpj.2016.90	Not related to PTPN22 SNPs and T1D risk
2024-04-15	Yu Su	Pubmed	Monogenic diabetes: the impact of making the right diagnosis	Harris AG, Letourneau LR, Greeley SAW.	2018	10.1097/MOP.0000000000000643	Not related to PTPN22 SNPs and T1D risk
2024-04-15	Yu Su	Pubmed	Mutation screening of INS and KCNJ11 genes in Taiwanese children with type 1B diabetic onset before the age of 5 years	Lo FS.	2018	10.1016/j.jfma.2018.01.002	Not related to PTPN22 SNPs and T1D risk
2024-04-15	Yu Su	Pubmed	Neonatal Diabetes: Two Cases with Isolated Pancreas Agenesis due to Homozygous PTF1A Enhancer Mutations and One with Developmental Delay, Epilepsy, and Neonatal Diabetes Syndrome due to KCNJ11 Mutation	Evliyaoğlu O, Ercan O, Ataoğlu E, Zübarioğlu Ü, Özcabı B, Dağdeviren A, Erdoğan H, De Franco E, Ellard S.	2018	10.4274/jcrpe.5162	Not related to PTPN22 SNPs and T1D risk
2024-04-15	Yu Su	Pubmed	Permanent neonatal diabetes: combining sulfonylureas with insulin may be an effective treatment	Misra S, Vedovato N, Cliff E, De Franco E, Hattersley AT, Ashcroft FM, Oliver NS.	2018	10.1111/dme.13758	Not related to PTPN22 SNPs and T1D risk
2024-04-15	Yu Su	Pubmed	Pharmacogenetics and target identification in diabetes	Pearson ER.	2018	10.1016/j.gde.2018.02.005	Not related to PTPN22 SNPs and T1D risk
2024-04-15	Yu Su	Pubmed	Postprandial glycaemic and lipaemic responses to chronic coffee consumption may be modulated by CYP1A2 polymorphisms	Robertson TM, Clifford MN, Penson S, Williams P, Robertson MD.	2018	10.1017/S0007114518000260	Not related to PTPN22 SNPs and T1D risk
2024-04-06	Peng-fei Fang	CNKI	Prediabetes is associated with genetic variations in the gene encoding the Kir6.2 subunit of the pancreatic ATP-sensitive potassium channel (KCNJ11): A case-control study in a Han Chinese youth population	Xu M, Hu H, Deng D, Chen M, Xu Z, Wang Y.	2018		Duplicate document
2024-04-15	Yu Su	Pubmed	Prediabetes is associated with genetic variations in the gene encoding the Kir6.2 subunit of the pancreatic ATP-sensitive potassium channel (KCNJ11): A case-control study in a Han Chinese youth population	Xu M, Hu H, Deng D, Chen M, Xu Z, Wang Y.	2018	10.1111/1753-0407.12565	Not related to PTPN22 SNPs and T1D risk
2024-04-15	Yu Su	Pubmed	Prediction of type 1 diabetes using a genetic risk model in the Diabetes Autoimmunity Study in the Young	Frohnert BI, Laimighofer M, Krumsiek J, Theis FJ, Winkler C, Norris JM, Ziegler AG, Rewers MJ, Steck AK.	2018	10.1111/pedi.12543	Duplicate document
2024-04-15	Pei-dong Wu	Wanfang	Prediction of type 1 diabetes using a genetic risk model in the Diabetes Autoimmunity Study in the Young	FROHNERT BRIGITTE I, LAIMIGHOFER MICHAEL, KRUMSIEK JAN, THEIS FABIAN J, WINKLER CHRISTIANE, NORRIS JILL M, ZIEGLER ANETTE‐GABRIELE, REWERS MARIAN J, STECK ANDREA K.	2018	10.1111/pedi.12543	Duplicate document
2024-04-15	Yu Su	Pubmed	PTPN22 and CTLA-4 Polymorphisms Are Associated With Polyglandular Autoimmunity	Houcken J, Degenhart C, Bender K, König J, Frommer L, Kahaly GJ.	2018	10.1210/jc.2017-02577	Not related to PTPN22 SNPs and T1D risk
2024-04-15	Yu Su	Pubmed	Sirolimus therapy for congenital hyperinsulinism in an infant with a novel homozygous KCNJ11 mutation	Korula S, Chapla A, Priyambada L, Mathai S, Simon A.	2018	10.1515/jpem-2017-0238	Not related to PTPN22 SNPs and T1D risk
2024-04-15	Yu Su	Pubmed	Successful switching from insulin to sulfonylurea in a 3-month-old infant with diabetes due to p.G53D mutation in KCNJ11	Yoon JS, Park KJ, Sohn YB, Lee HS, Hwang JS.	2018	10.6065/apem.2018.23.3.154	Not related to PTPN22 SNPs and T1D risk
2024-04-15	Yu Su	Pubmed	Successful Treatment of Diabetic Ketoacidosis and Hyperglycemic Hyperosmolar Status in an Infant with KCNJ11-Related Neonatal Diabetes Mellitus via Continuous Renal Replacement Therapy	Chen T, Zhang D, Bai Z, Wu S, Wu H, Xie R, Li Y, Wang F, Chen X, Sun H, Wang X, Chen L.	2018	10.1007/s13300-018-0484-3	Not related to PTPN22 SNPs and T1D risk
2024-04-15	Yu Su	Pubmed	Sulfonylurea vs insulin therapy in individuals with sulfonylurea-sensitive permanent neonatal diabetes mellitus, attributable to a KCNJ11 mutation, and poor glycaemic control	Stanik J, Dankovcikova A, Barak L, Skopkova M, Palko M, Divinec J, Klimes I, Gasperikova D.	2018	10.1111/dme.13575	Not related to PTPN22 SNPs and T1D risk
2024-04-15	Yu Su	Pubmed	Targeted next generation sequencing in patients with maturity-onset diabetes of the young (MODY)	Özdemir TR, Kırbıyık Ö, Dündar BN, Abacı A, Kaya ÖÖ, Çatlı G, Özyılmaz B, Acar S, Koç A, Güvenç MS, Kutbay YB, Erdoğan KM.	2018	10.1515/jpem-2018-0184	Not related to PTPN22 SNPs and T1D risk
2024-04-15	Yu Su	Pubmed	The Potential Role of PTPN-22 C1858T Gene Polymorphism in the Pathogenesis of Type 1 Diabetes in Saudi Population	Alswat KA, Nasr A, Al Dubayee MS, Talaat IM, Alsulaimani AA, Mohamed IAA, Allam G.	2018	10.1080/08820139.2018.1458109	Standards-compliant
2024-04-15	Yu Su	Pubmed	The protein tyrosine phosphatase PTPN22 negatively regulates presentation of immune complex derived antigens	Clarke F, Purvis HA, Sanchez-Blanco C, Gutiérrez-Martinez E, Cornish GH, Zamoyska R, Guermonprez P, Cope AP.	2018	10.1038/s41598-018-31179-x	Not related to PTPN22 SNPs and T1D risk
2024-04-15	Yu Su	Pubmed	Transient Neonatal Diabetes due to a Mutation in KCNJ11 in a Child with Klinefelter Syndrome	Dahl AR, Dhamija R, Al Nofal A, Pittock ST, Schwenk WF, Kumar S.	2018	10.4274/jcrpe.4807	Not related to PTPN22 SNPs and T1D risk
2024-04-15	Yu Su	Pubmed	Transient Neonatal Diabetes Mellitus in a Very Preterm Infant due to ABCC8 Mutation	Piccini B, Coviello C, Drovandi L, Rosangela A, Monzali F, Casalini E, Giglio S, Toni S, Dani C.	2018	10.1055/s-0038-1636427	Not related to PTPN22 SNPs and T1D risk
2024-04-15	Pei-dong Wu	Wanfang	单基因遗传病的筛查与诊断在出生缺陷防控中的应用研究	巫静帆.	2018		Not related to PTPN22 SNPs and T1D risk
2024-04-15	Pei-dong Wu	Wanfang	高恶性结肠癌细胞对硼替佐米易感性的机制研究	陈璐.	2018		Not related to PTPN22 SNPs and T1D risk
2024-04-15	Pei-dong Wu	Wanfang	高糖通过PARP--1/Stat1轴加速动脉粥样斑块钙化的实验研究	梁尔顺.	2018		Not related to PTPN22 SNPs and T1D risk
2024-04-15	Pei-dong Wu	Wanfang	甲状腺激素对心血管系统的影响和作用机制研究	张阔.	2018	10.7666/d.Y3514456	Not related to PTPN22 SNPs and T1D risk
2024-04-15	Pei-dong Wu	Wanfang	淋巴特异的酪氨酸磷酸酶(LYP)的非竞争性抑制剂NC1的发现及其抑制机制的研究	李蕊蕊.	2018	10.7666/d.Y3408994	Not related to PTPN22 SNPs and T1D risk
2024-04-15	Pei-dong Wu	Wanfang	乙型肝炎病毒DNA高敏检测在HBeAg阴性患者治疗监测中的作用	安纪红,乔杰,张亚丽,倪文,邓丹宇.	2018	10.3760/cma.j.issn.1007-3418.2018.02.007	Duplicate document
2024-04-15	Pei-dong Wu	Wanfang	乙型肝炎病毒DNA高敏检测在HBeAg阴性患者治疗监测中的作用	安纪红,乔杰,张亚丽,倪文,邓丹宇.	2018	10.3760/cma.j.issn.1007-3418.2018.02.007	Not related to PTPN22 SNPs and T1D risk
2024-04-15	Yu Su	Pubmed	A novel mutation in INS gene linked to permanent neonatal diabetes mellitus	Wang T, Ding S, Li S, Guo H, Chen X, Huang Y, Huang J, Wu J, Hu C, Fang C, Hu J.	2019	10.1007/s12020-019-01905-0	Not related to PTPN22 SNPs and T1D risk
2024-04-15	Yu Su	Pubmed	ADIPOQ, KCNJ11 and TCF7L2 polymorphisms in type 2 diabetes in Kyrgyz population: A case-control study	Isakova J, Talaibekova E, Vinnikov D, Saadanov I, Aldasheva N.	2019	10.1111/jcmm.14061	Not related to PTPN22 SNPs and T1D risk
2024-04-15	Yu Su	Pubmed	Association of common type 1 and type 2 diabetes gene variants with latent autoimmune diabetes in adults: A meta-analysis	Ramu D, Perumal V, Paul SFD.	2019	10.1111/1753-0407.12879	Duplicate document
2024-04-15	Pei-dong Wu	Wanfang	Association of common type 1 and type 2 diabetes gene variants with latent autoimmune diabetes in adults: A meta‐analysis	RAMU DEEPIKA, PERUMAL VENKATESAN, PAUL SOLOMON F. D..	2019	10.1111/1753-0407.12879	Duplicate document
2024-04-15	Yu Su	Pubmed	Association of KCNJ11 rs5219 gene polymorphism with type 2 diabetes mellitus in a population of Syria: a case-control study	Makhzoom O, Kabalan Y, Al-Quobaili F.	2019	10.1186/s12881-019-0846-3	Not related to PTPN22 SNPs and T1D risk
2024-04-15	Yu Su	Pubmed	Association of PTPN22 1858C/T Polymorphism with Autoimmune Diseases: A Systematic Review and Bayesian Approach	Tizaoui K, Kim SH, Jeong GH, Kronbichler A, Lee KS, Lee KH, Shin JI.	2019	10.3390/jcm8030347	Not related to PTPN22 SNPs and T1D risk
2024-04-15	Yu Su	Pubmed	ATP binding without hydrolysis switches sulfonylurea receptor 1 (SUR1) to outward-facing conformations that activate K(ATP) channels	Sikimic J, McMillen TS, Bleile C, Dastvan F, Quast U, Krippeit-Drews P, Drews G, Bryan J.	2019	10.1074/jbc.RA118.005236	Not related to PTPN22 SNPs and T1D risk
2024-04-15	Yu Su	Pubmed	Body mass index and C-peptide are important for the promptly differential diagnosis of maturity-onset diabetes from familial type 2 diabetes in outpatient clinic	Wu HX, Tang J, Li L, Liu SP, Zhou ZG, Yang JX, Yan DW, Zhou HD.	2019	10.1507/endocrj.EJ18-0560	Not related to PTPN22 SNPs and T1D risk
2024-04-06	Peng-fei Fang	CNKI	Body mass index and C-peptide are important for the promptly differential diagnosis of maturity-onset diabetes from familial type 2 diabetes in outpatient clinic	Wu HX, Tang J, Li L, Liu SP, Zhou ZG, Yang JX, Yan DW, Zhou HD.	2019		Duplicate document
2024-04-15	Pei-dong Wu	Wanfang	CD82在儿童急性白血病中异常表达及作用机制研究	纪红燕.	2019	10.7666/d.Y3571506	Not related to PTPN22 SNPs and T1D risk
2024-04-06	Peng-fei Fang	CNKI	CD82在儿童急性白血病中异常表达及作用机制研究	纪红燕.	2019		Duplicate document
2024-04-15	Yu Su	Pubmed	Clinical and genetic characteristics of abnormal glucose tolerance in Japanese women in the first year after gestational diabetes mellitus	Kasuga Y, Miyakoshi K, Tajima A, Saisho Y, Ikenoue S, Ochiai D, Matsumoto T, Arata N, Hata K, Tanaka M.	2019	10.1111/jdi.12935	Not related to PTPN22 SNPs and T1D risk
2024-04-15	Yu Su	Pubmed	Cognitive, Neurological, and Behavioral Features in Adults With KCNJ11 Neonatal Diabetes	Bowman P, Day J, Torrens L, Shepherd MH, Knight BA, Ford TJ, Flanagan SE, Chakera A, Hattersley AT, Zeman A.	2019	10.2337/dc18-1060	Not related to PTPN22 SNPs and T1D risk
2024-04-15	Yu Su	Pubmed	Congenital Hyperinsulinism and Evolution to Sulfonylurearesponsive Diabetes Later in Life due to a Novel Homozygous p.L171F ABCC8 Mutation	Işık E, Demirbilek H, Houghton JA, Ellard S, Flanagan SE, Hussain K.	2019	10.4274/jcrpe.galenos.2018.2018.0077	Not related to PTPN22 SNPs and T1D risk
2024-04-15	Yu Su	Pubmed	Dual Role of PTPN22 but Not NLRP3 Inflammasome Polymorphisms in Type 1 Diabetes and Celiac Disease in Children	Smigoc Schweiger D, Goricar K, Hovnik T, Mendez A, Bratina N, Brecelj J, Vidan-Jeras B, Battelino T, Dolzan V.	2019	10.3389/fped.2019.00063	Not related to PTPN22 SNPs and T1D risk
2024-04-15	Yu Su	Pubmed	Exploiting novel tailored immunotherapies of type 1 diabetes: Short interfering RNA delivered by cationic liposomes enables efficient down-regulation of variant PTPN22 gene in T lymphocytes	Pellegrino M, Ceccacci F, Petrini S, Scipioni A, De Santis S, Cappa M, Mancini G, Fierabracci A.	2019	10.1016/j.nano.2018.11.001	Not related to PTPN22 SNPs and T1D risk
2024-04-15	Yu Su	Pubmed	Frequency of CYP2C9 (*2, *3 and IVS8-109A>T) allelic variants, and their clinical implications, among Mexican patients with diabetes mellitus type 2 undergoing treatment with glibenclamide and metformin	Cuautle-Rodríguez P, Rodríguez-Rivera N, De Andrés F, Castillo-Nájera F, Llerena A, Molina-Guarneros JA.	2019	10.3892/br.2019.1204	Not related to PTPN22 SNPs and T1D risk
2024-04-15	Yu Su	Pubmed	Functional characterization of activating mutations in the sulfonylurea receptor 1 (ABCC8) causing neonatal diabetes mellitus in Asian Indian children	Balamurugan K, Kavitha B, Yang Z, Mohan V, Radha V, Shyng SL.	2019	10.1111/pedi.12843	Not related to PTPN22 SNPs and T1D risk
2024-04-15	Yu Su	Pubmed	Genetic Aspects of Latent Autoimmune Diabetes in Adults: A Mini-Review	Andersen MK, Hansen T.	2019	10.2174/1573399814666180730123226	Not related to PTPN22 SNPs and T1D risk
2024-04-15	Yu Su	Pubmed	Genetics of Thyroid Disorders	Cortés JMR, Zerón HM.	2019	10.2478/folmed-2018-0078	Not related to PTPN22 SNPs and T1D risk
2024-04-06	Peng-fei Fang	CNKI	Hippo信号通路在异丙肾上腺素所致心肌损伤中的调控作用研究	肇炜博.	2019		Not related to PTPN22 SNPs and T1D risk
2024-04-15	Yu Su	Pubmed	Metformin strongly affects transcriptome of peripheral blood cells in healthy individuals	Ustinova M, Silamikelis I, Kalnina I, Ansone L, Rovite V, Elbere I, Radovica-Spalvina I, Fridmanis D, Aladyeva J, Konrade I, Pirags V, Klovins J.	2019	10.1371/journal.pone.0224835	Not related to PTPN22 SNPs and T1D risk
2024-04-15	Yu Su	Pubmed	MIR4532 gene variant rs60432575 influences the expression of KCNJ11 and the sulfonylureas-stimulated insulin secretion	Chen ZR, He FZ, Liu MZ, Hu JL, Xu H, Zhou HH, Zhang W.	2019	10.1007/s12020-018-1754-6	Not related to PTPN22 SNPs and T1D risk
2024-04-15	Yu Su	Pubmed	Neonatal diabetes mellitus due to a novel variant in the INS gene	Laurenzano SE, McFall C, Nguyen L, Savla D, Coufal NG, Wright MS, Tokita M, Dimmock D, Kingsmore SF, Newfield RS.	2019	10.1101/mcs.a004085	Not related to PTPN22 SNPs and T1D risk
2024-04-15	Yu Su	Pubmed	Next-generation sequencing identifies monogenic diabetes in 16% of patients with late adolescence/adult-onset diabetes selected on a clinical basis: a cross-sectional analysis	Donath X, Saint-Martin C, Dubois-Laforgue D, Rajasingham R, Mifsud F, Ciangura C, Timsit J, Bellanné-Chantelot C; Monogenic Diabetes Study Group of the Société Francophone du Diabète.	2019	10.1186/s12916-019-1363-0	Not related to PTPN22 SNPs and T1D risk
2024-04-15	Yu Su	Pubmed	Novel dominant K(ATP) channel mutations in infants with congenital hyperinsulinism: Validation by in vitro expression studies and in vivo carrier phenotyping	Boodhansingh KE, Kandasamy B, Mitteer L, Givler S, De Leon DD, Shyng SL, Ganguly A, Stanley CA.	2019	10.1002/ajmg.a.61335	Not related to PTPN22 SNPs and T1D risk
2024-04-15	Yu Su	Pubmed	Precision medicine for a man presented with diabetes at 2-month old	Ang SF, Tan CSH, Fong JCW, Lim SC.	2019	10.1038/s41431-019-0371-z	Not related to PTPN22 SNPs and T1D risk
2024-04-15	Yu Su	Pubmed	Predicting Islet Cell Autoimmunity and Type 1 Diabetes: An 8-Year TEDDY Study Progress Report	Krischer JP, Liu X, Vehik K, Akolkar B, Hagopian WA, Rewers MJ, She JX, Toppari J, Ziegler AG, Lernmark Å; TEDDY Study Group.	2019	10.2337/dc18-2282	Not related to PTPN22 SNPs and T1D risk
2024-04-15	Pei-dong Wu	Wanfang	PTP1B催化活性中心的第二层氨基酸结构和功能研究	郭璐璐.	2019		Duplicate document
2024-04-15	Pei-dong Wu	Wanfang	PTPN22基因多态性与重症肌无力的相关性研究	苏源.	2019	10.7666/d.Y3570687	Not related to PTPN22 SNPs and T1D risk
2024-04-15	Yu Su	Pubmed	Role of C1858T Polymorphism of Lymphoid Tyrosine Phosphatase in Egyptian Children and Adolescents with Type 1 Diabetes	El Fotoh WMMA, El Razek Midan DA, El Shalakany AH.	2019	10.2174/1573399814666180709102533	Standards-compliant
2024-04-15	Yu Su	Pubmed	Search for Pharmacoepigenetic Correlations in Type 2 Diabetes Under Sulfonylurea Treatment	Karaglani M, Ragia G, Panagopoulou M, Balgkouranidou I, Nena E, Kolios G, Papanas N, Manolopoulos VG, Chatzaki E.	2019	10.1055/s-0043-121265	Not related to PTPN22 SNPs and T1D risk
2024-04-15	Yu Su	Pubmed	The Importance of Precision Medicine in Type 2 Diabetes Mellitus (T2DM): From Pharmacogenetic and Pharmacoepigenetic Aspects	Khatami F, Mohajeri-Tehrani MR, Tavangar SM.	2019	10.2174/1871530319666190228102212	Not related to PTPN22 SNPs and T1D risk
2024-04-15	Yu Su	Pubmed	Therapies and outcomes of congenital hyperinsulinism-induced hypoglycaemia	Banerjee I, Salomon-Estebanez M, Shah P, Nicholson J, Cosgrove KE, Dunne MJ.	2019	10.1111/dme.13823	Not related to PTPN22 SNPs and T1D risk
2024-04-06	Peng-fei Fang	CNKI	Wolcott-Rallison syndrome in Iran: a common cause of neonatal diabetes	Asl SN, Vakili R, Vakili S, Soheilipour F, Hashemipour M, Ghahramani S, De Franco E, Yaghootkar H.	2019		Duplicate document
2024-04-15	Pei-dong Wu	Wanfang	Wolcott-Rallison syndrome in Iran: a common cause of neonatal diabetes	Asl SN, Vakili R, Vakili S, Soheilipour F, Hashemipour M, Ghahramani S, De Franco E, Yaghootkar H.	2019		Duplicate document
2024-04-15	Yu Su	Pubmed	Wolcott-Rallison syndrome in Iran: a common cause of neonatal diabetes	Asl SN, Vakili R, Vakili S, Soheilipour F, Hashemipour M, Ghahramani S, De Franco E, Yaghootkar H.	2019	10.1515/jpem-2018-0434	Not related to PTPN22 SNPs and T1D risk
2024-04-15	Pei-dong Wu	Wanfang	儿童先天性血栓性血小板减少性紫癜五例分析	傅玲玲,马洁,马静瑶,张蕊,谷昊,陈振萍,吴润晖.	2019	10.3760/cma.j.issn.0578-1310.2019.01.012	Not related to PTPN22 SNPs and T1D risk
2024-04-15	Pei-dong Wu	Wanfang	功能性遗传变异对中国肾移植患者他克莫司血药浓度和临床副作用发生的影响	陈迪娜.	2019		Not related to PTPN22 SNPs and T1D risk
2024-04-15	Pei-dong Wu	Wanfang	拟南芥质膜H+--ATPase在植物免疫中的作用及调控机制研究	李秀明.	2019		Not related to PTPN22 SNPs and T1D risk
2024-04-15	Pei-dong Wu	Wanfang	希特林缺陷病分子诊断和临床表型研究	邱建武.	2019		Not related to PTPN22 SNPs and T1D risk
2024-04-06	Peng-fei Fang	CNKI	线粒体脑病基因型与临床表型异质性研究	于晓琳.	2019		Not related to PTPN22 SNPs and T1D risk
2024-04-15	Pei-dong Wu	Wanfang	中国遗传高危乳腺癌患者40基因突变筛查和PALB2错义突变功能研究	黎君彦.	2019		Not related to PTPN22 SNPs and T1D risk
2024-04-15	Yu Su	Pubmed	A homozygous mutation in the insulin gene (INS) causing autosomal recessive neonatal diabetes in Saudi families	Shaikh AA, Shirah B, Alzelaye S.	2020	10.6065/apem.2020.25.1.42	Not related to PTPN22 SNPs and T1D risk
2024-04-15	Yu Su	Pubmed	A Novel c.125 T>G (p.Val42Gly) Mutation in The Human INS Gene Leads to Neonatal Diabetes Mellitus via a Decrease in Insulin Synthesis	Sun F, Du W, Ma J, Gu M, Wang J, Zhu H, Song H, Gao G.	2020	10.1055/a-0603-3463	Not related to PTPN22 SNPs and T1D risk
2024-04-15	Yu Su	Pubmed	Analysis of the Potential Association of Drug-Metabolizing Enzymes CYP2C9*3 and CYP2C19*3 Gene Variations With Type 2 Diabetes: A Case-Control Study	Elfaki I, Mir R, Abu-Duhier FM, Jha CK, Ahmad Al-Alawy AI, Babakr AT, Habib SAE.	2020	10.2174/1389200221999201027200931	Not related to PTPN22 SNPs and T1D risk
2024-04-15	Yu Su	Pubmed	Assessment of pharmacogenomic SLCO1B1 assay for prediction of neuromuscular pain in type 2 diabetes mellitus and cardiovascular patients: preliminary results	Licito A, Marotta G, Battaglia M, Benincasa G, Mentone L, Grillo MR, De Lucia V, Leonardi G, Bignucolo A, Comello F, Di Francia R, De Lucia D.	2020	10.26355/eurrev_202001_19948	Not related to PTPN22 SNPs and T1D risk
2024-04-15	Yu Su	Pubmed	Association of CYP19A1 and CYP1A2 genetic polymorphisms with type 2 diabetes mellitus risk in the Chinese Han population	Yang Y, Wang P.	2020	10.1186/s12944-020-01366-9	Not related to PTPN22 SNPs and T1D risk
2024-04-15	Yu Su	Pubmed	Association of Genetic Variants of KCNJ11 and KCNQ1 Genes with Risk of Type 2 Diabetes Mellitus (T2DM) in the Indian Population: A Case-Control Study	Khan V, Verma AK, Bhatt D, Khan S, Hasan R, Goyal Y, Ramachandran S, Alsahli MA, Rahmani AH, Almatroudi A, Shareef MY, Meena B, Dev K.	2020	10.1155/2020/5924756	Not related to PTPN22 SNPs and T1D risk
2024-04-15	Yu Su	Pubmed	Clinical Characteristics, Molecular Features, and Long-Term Follow-Up of 15 Patients with Neonatal Diabetes: A Single-Centre Experience	Abali ZY, De Franco E, Karakilic Ozturan E, Poyrazoglu S, Bundak R, Bas F, Flanagan SE, Darendeliler F.	2020	10.1159/000512247	Not related to PTPN22 SNPs and T1D risk
2024-04-15	Yu Su	Pubmed	Clinical features and partial proportional molecular genetics in neonatal diabetes mellitus: a retrospective analysis in southwestern China	Cao L, He Y, Huang Q, Zhang Y, Deng P, Du W, Hua Z, Zhu M, Wei H.	2020	10.1007/s12020-020-02279-4	Not related to PTPN22 SNPs and T1D risk
2024-04-15	Yu Su	Pubmed	Coffee Consumption, Genetic Polymorphisms, and the Risk of Type 2 Diabetes Mellitus: A Pooled Analysis of Four Prospective Cohort Studies	Kim AN, Cho HJ, Youn J, Jin T, Kang M, Sung J, Lee JE.	2020	10.3390/ijerph17155379	Not related to PTPN22 SNPs and T1D risk
2024-04-15	Yu Su	Pubmed	DBCSMOTE: a clustering-based oversampling technique for data-imbalanced warfarin dose prediction	Tao Y, Zhang Y, Jiang B.	2020	10.1186/s12920-020-00781-2	Not related to PTPN22 SNPs and T1D risk
2024-04-15	Yu Su	Pubmed	Detection and analysis of glucose metabolism-related genes in childhood diabetes using targeted next-generation sequencing: In pediatric population-a hospital-based study	Wang X, Wang F, Wu H, Chen X, Xie R, Chen T, Sun H, Zhang D, Chen L.	2020	10.3892/etm.2020.8579	Not related to PTPN22 SNPs and T1D risk
2024-04-15	Yu Su	Pubmed	Diabetes treatment in two pregnant women with permanent neonatal diabetes mellitus due to a KCNJ11 mutation	Stanik J, Barak L, Dankovcikova A, Valkovicova T, Skopkova M, Gasperikova D.	2020	10.1111/dme.14363	Not related to PTPN22 SNPs and T1D risk
2024-04-15	Yu Su	Pubmed	Different prevalence of T2DM risk alleles in Roma population in comparison with the majority Czech population	Hubáček JA, Šedová L, Olišarová V, Adámková V, Tóthová V.	2020	10.1002/mgg3.1361	Not related to PTPN22 SNPs and T1D risk
2024-04-15	Yu Su	Pubmed	Heritability and Genetics of Type 2 Diabetes Mellitus in Sub-Saharan Africa: A Systematic Review and Meta-Analysis	Asamoah EA, Obirikorang C, Acheampong E, Annani-Akollor ME, Laing EF, Owiredu EW, Anto EO.	2020	10.1155/2020/3198671	Not related to PTPN22 SNPs and T1D risk
2024-04-15	Yu Su	Pubmed	Identification of insulin gene variants in patients with neonatal diabetes in the Chinese population	Fu J, Wang T, Li M, Xiao X.	2020	10.1111/jdi.13156	Not related to PTPN22 SNPs and T1D risk
2024-04-15	Yu Su	Pubmed	Identifying the association between single nucleotide polymorphisms in KCNQ1, ARAP1, and KCNJ11 and type 2 diabetes mellitus in a Chinese population	Li Y, Shen K, Li C, Yang Y, Yang M, Tao W, He S, Shi L, Yao Y.	2020	10.7150/ijms.48072	Not related to PTPN22 SNPs and T1D risk
2024-04-15	Yu Su	Pubmed	Impact of genetic variants of selected cytochrome P450 isoenzymes on pharmacokinetics and pharmacodynamics of clopidogrel in patients co-treated with atorvastatin or rosuvastatin	Karaźniewicz-Łada M, Krzyżańska D, Danielak D, Rzeźniczak J, Główka F, Słomczyński M, Burchardt P.	2020	10.1007/s00228-019-02822-x	Not related to PTPN22 SNPs and T1D risk
2024-04-15	Yu Su	Pubmed	Influence of KCNJ11 gene polymorphism in T2DM of south Indian population	Aswathi R, Viji D, Pricilla Charmine PS, Akram Husain RSR, Noorul Ameen SH, Ahmed SS, Ramakrishnan V.	2020	10.2741/E867	Not related to PTPN22 SNPs and T1D risk
2024-04-15	Yu Su	Pubmed	Intellectual Disability in K(ATP) Channel Neonatal Diabetes	Svalastoga P, Sulen Å, Fehn JR, Aukland SM, Irgens H, Sirnes E, Fevang SKE, Valen E, Elgen IB, Njølstad PR.	2020	10.2337/dc19-1013	Not related to PTPN22 SNPs and T1D risk
2024-04-15	Yu Su	Pubmed	Molecular and clinical characteristics of monogenic diabetes mellitus in southern Chinese children with onset before 3 years of age	Lin Y, Sheng H, Ting TH, Xu A, Yin X, Cheng J, Mei H, Shao Y, Zeng C, Zhang W, Rao M, Liu L, Li X.	2020	10.1136/bmjdrc-2020-001345	Not related to PTPN22 SNPs and T1D risk
2024-04-15	Yu Su	Pubmed	Neonatal diabetes due to potassium channel mutation: Response to sulfonylurea according to the genotype	Garcin L, Mericq V, Fauret-Amsellem AL, Cave H, Polak M, Beltrand J.	2020	10.1111/pedi.13041	Not related to PTPN22 SNPs and T1D risk
2024-04-15	Yu Su	Pubmed	Neonatal Diabetes Mellitus	Beltrand J, Busiah K, Vaivre-Douret L, Fauret AL, Berdugo M, Cavé H, Polak M.	2020	10.3389/fped.2020.540718	Not related to PTPN22 SNPs and T1D risk
2024-04-15	Yu Su	Pubmed	Non classic presentations of a genetic mutation typically associated with transient neonatal diabetes	Devaraja J, Elder C, Scott A.	2020	10.1530/EDM-19-0125	Not related to PTPN22 SNPs and T1D risk
2024-04-15	Yu Su	Pubmed	Pharmacogenetic Evaluation of Metformin and Sulphonylurea Response in Mexican Mestizos with Type 2 Diabetes	Marta M, Sánchez-Pozos K, Jaimes-Santoyo J, Monroy-Escutia J, Rivera-Santiago C, de Los Ángeles Granados-Silvestre M, Ortiz-López MG.	2020	10.2174/1389200221666200514125443	Not related to PTPN22 SNPs and T1D risk
2024-04-15	Yu Su	Pubmed	Pharmacogenetics of sulfonylurea: Presence of CYP2C9*2, CYP2C9*3 and a novel allele, CYP2C9*61, in Type 2 diabetes patients under sulfonylurea therapy	Muhammad SD, Khan H, Hussain M, Zeb TF, Kumar D, Rahi R, Asif M, Balooch AA.	2020		Not related to PTPN22 SNPs and T1D risk
2024-04-15	Pei-dong Wu	Wanfang	Physiologically-Based Pharmacokinetic-Pharmacodynamics Model Characterizing CYP2C19 Polymorphisms to Predict Clopidogrel Pharmacokinetics and Its Anti-Platelet Aggregation Effect Following Oral Administration to Coronary Artery Disease Patients With or Without Diabetes	Xu RJ, Kong WM, An XF, Zou JJ, Liu L, Liu XD.	2020		Duplicate document
2024-04-15	Yu Su	Pubmed	Physiologically-Based Pharmacokinetic-Pharmacodynamics Model Characterizing CYP2C19 Polymorphisms to Predict Clopidogrel Pharmacokinetics and Its Anti-Platelet Aggregation Effect Following Oral Administration to Coronary Artery Disease Patients With or Without Diabetes	Xu RJ, Kong WM, An XF, Zou JJ, Liu L, Liu XD.	2020	10.3389/fphar.2020.593982	Not related to PTPN22 SNPs and T1D risk
2024-04-15	Yu Su	Pubmed	Pleiotropy in the Genetic Predisposition to Rheumatoid Arthritis: A Phenome-Wide Association Study and Inverse Variance-Weighted Meta-Analysis	Kawai VK, Shi M, Feng Q, Chung CP, Liu G, Cox NJ, Jarvik GP, Lee MTM, Hebbring SJ, Harley JB, Kaufman KM, Namjou B, Larson E, Gordon AS, Roden DM, Stein CM, Mosley JD; eMERGE Investigators.	2020	10.1002/art.41291	Not related to PTPN22 SNPs and T1D risk
2024-04-15	Yu Su	Pubmed	Predictive Modeling of Type 1 Diabetes Stages Using Disparate Data Sources	Frohnert BI, Webb-Robertson BJ, Bramer LM, Reehl SM, Waugh K, Steck AK, Norris JM, Rewers M.	2020	10.2337/db18-1263	Not related to PTPN22 SNPs and T1D risk
2024-04-06	Peng-fei Fang	CNKI	PTPN22与EB1互作调控T细胞受体信号通路及类风湿性关节炎治疗的研究	张小楠.	2020		Not related to PTPN22 SNPs and T1D risk
2024-04-15	Yu Su	Pubmed	Rare Genetic Variants of Large Effect Influence Risk of Type 1 Diabetes	Forgetta V, Manousaki D, Istomine R, Ross S, Tessier MC, Marchand L, Li M, Qu HQ, Bradfield JP, Grant SFA, Hakonarson H; DCCT/EDIC Research Group; Paterson AD, Piccirillo C, Polychronakos C, Richards JB.	2020	10.2337/db19-0831	Not related to PTPN22 SNPs and T1D risk
2024-04-15	Yu Su	Pubmed	Recent Advances in Neonatal Diabetes	Dahl A, Kumar S.	2020	10.2147/DMSO.S198932	Duplicate document
2024-04-15	Yu Su	Pubmed	Regulation of B cell homeostasis by Ptpn22 contributes to type 1 diabetes in NOD mice	Shi X, Shao F, Li Z, Kang L, Liu J, Kissler S, Zhou Z, Jia L, Zheng P.	2020	10.1007/s12020-019-02120-7	Not related to PTPN22 SNPs and T1D risk
2024-04-15	Yu Su	Pubmed	Severe Developmental Delay, Epilepsy and Neonatal Diabetes (DEND) Syndrome: A Case Report	Helmi MAM, Hussain S.	2020	10.15605/jafes.035.01.22	Not related to PTPN22 SNPs and T1D risk
2024-04-15	Yu Su	Pubmed	Statistical methods for SNP heritability estimation and partition: A review	Huanhuan Zhu, Xiang Zhou	2020	10.1016/j.csbj.2020.06.011	Not related to PTPN22 SNPs and T1D risk
2024-04-15	Yu Su	Pubmed	TCF7L2 rs7903146 C>T gene polymorphism is not associated with hypoglycemia in sulfonylurea-treated type 2 diabetic patients	Ragia G, Katsika E, Ioannou C, Manolopoulos VG.	2020	10.1515/dmdi-2020-0168	Not related to PTPN22 SNPs and T1D risk
2024-04-15	Yu Su	Pubmed	The Effect of CYP2C9 Genotype Variants in Type 2 Diabetes on the Pharmacological Effectiveness of Sulfonylureas, Diabetic Retinopathy, and Nephropathy	Saberi M, Ramazani Z, Rashidi H, Saberi A.	2020	10.2147/VHRM.S230639	Not related to PTPN22 SNPs and T1D risk
2024-04-15	Yu Su	Pubmed	The influence of CYP1A1 and CYP1A2 polymorphisms on stroke risk in the Chinese population	Mao Y, Yang L, Chen Q, Li G, Sun Y, Wu J, Xiong Z, Liu Y, Li H, Liu J, Zhang Y.	2020	10.1186/s12944-020-01370-z	Not related to PTPN22 SNPs and T1D risk
2024-04-15	Yu Su	Pubmed	The presence of two reduced function variants in CYP2C9 influences the acute response to glipizide	Chen L, Li JH, Kaur V, Muhammad A, Fernandez M, Hudson MS, Goldfine AB, Florez JC.	2020	10.1111/dme.14176	Not related to PTPN22 SNPs and T1D risk
2024-04-15	Yu Su	Pubmed	The Wheat 660K SNP array demonstrates great potential for marker-assisted selection in polyploid wheat	Congwei Sun , Zhongdong Dong , Lei Zhao , Yan Ren , Ning Zhang , Feng Chen	2020		Duplicate document
2024-04-06	Peng-fei Fang	CNKI	The Wheat 660K SNP array demonstrates great potential for marker-assisted selection in polyploid wheat	Congwei Sun , Zhongdong Dong , Lei Zhao , Yan Ren , Ning Zhang , Feng Chen	2020		Not related to PTPN22 SNPs and T1D risk
2024-04-15	Yu Su	Pubmed	Transient neonatal diabetes due to a disease causing novel variant in the ATP-binding cassette subfamily C member 8 (ABCC8) gene unmasks maturity-onset diabetes of the young (MODY) diabetes cases within a family	Giannopoulou EZ, Ovcarov O, De Franco E, Kassberger F, Nusser S, Otto MC, Denzer C, Wabitsch M.	2020	10.1515/jpem-2020-0462	Not related to PTPN22 SNPs and T1D risk
2024-04-15	Yu Su	Pubmed	Type 1 diabetes linked PTPN22 gene polymorphism is associated with the frequency of circulating regulatory T cells	Valta M, Gazali AM, Viisanen T, Ihantola EL, Ekman I, Toppari J, Knip M, Veijola R, Ilonen J, Lempainen J, Kinnunen T.	2020	10.1002/eji.201948378	Duplicate document
2024-04-15	Pei-dong Wu	Wanfang	白藜芦醇及其纳米靶向颗粒对多西他赛/阿霉素敏感和耐药未分化甲状腺癌的体内外研究	熊乐.	2020		Duplicate document
2024-04-06	Peng-fei Fang	CNKI	白藜芦醇及其纳米靶向颗粒对多西他赛/阿霉素敏感和耐药未分化甲状腺癌的体内外研究	熊乐.	2020		Not related to PTPN22 SNPs and T1D risk
2024-04-15	Pei-dong Wu	Wanfang	儿童骨髓增生异常综合征临床特点和预后--单中心临床病例分析	郑夏.	2020		Not related to PTPN22 SNPs and T1D risk
2024-04-06	Peng-fei Fang	CNKI	卵形鲳鲹肌肉HUFA沉积的特性及调控机制研究	李孟孟.	2020		Not related to PTPN22 SNPs and T1D risk
2024-04-15	Pei-dong Wu	Wanfang	系统性红斑狼疮合并多系统损害的相关基因及分子生物学机制的研究	孙红胜.	2020		Not related to PTPN22 SNPs and T1D risk
2024-04-06	Peng-fei Fang	CNKI	携带PPP3CA无义突变的IECEE1中国患儿1例报告并文献复习	杨赛,旷小军,康庆云,宁泽淑,廖红梅,杨理明.	2020		Duplicate document
2024-04-15	Pei-dong Wu	Wanfang	携带PPP3CA无义突变的IECEE1中国患儿1例报告并文献复习	杨赛,旷小军,康庆云,宁泽淑,廖红梅,杨理明.	2020		Not related to PTPN22 SNPs and T1D risk
2024-04-15	Yu Su	Pubmed	A computational structural biology study to understand the impact of mutation on structure-function relationship of inward-rectifier potassium ion channel Kir6.2 in human	Gupta MK, Vadde R.	2021	10.1080/07391102.2020.1733666	Not related to PTPN22 SNPs and T1D risk
2024-04-15	Yu Su	Pubmed	A KCNK16 mutation causing TALK-1 gain of function is associated with maturity-onset diabetes of the young	Graff SM, Johnson SR, Leo PJ, Dadi PK, Dickerson MT, Nakhe AY, McInerney-Leo AM, Marshall M, Zaborska KE, Schaub CM, Brown MA, Jacobson DA, Duncan EL.	2021	10.1172/jci.insight.138057	Not related to PTPN22 SNPs and T1D risk
2024-04-15	Yu Su	Pubmed	A novel mutation KCNJ11 R136C caused KCNJ11-MODY	Chen Y, Hu X, Cui J, Zhao M, Yao H.	2021	10.1186/s13098-021-00708-6	Not related to PTPN22 SNPs and T1D risk
2024-04-15	Yu Su	Pubmed	A pharmacogenetic pilot study of CYP2C9 common genetic variant and sulfonylureas therapeutic response in type 2 diabetes mellitus patients	Didari E, Sarhangi N, Afshari M, Aghaei Meybodi HR, Hasanzad M.	2021	10.1007/s40200-021-00894-0	Not related to PTPN22 SNPs and T1D risk
2024-04-15	Yu Su	Pubmed	Assessment of genetic risk of type 2 diabetes among Pakistanis based on GWAS-implicated loci	Sabiha B, Bhatti A, Fan KH, John P, Aslam MM, Ali J, Feingold E, Demirci FY, Kamboh MI.	2021	10.1016/j.gene.2021.145563	Not related to PTPN22 SNPs and T1D risk
2024-04-15	Yu Su	Pubmed	Association between KCNJ11 rs5219 variant and alcohol consumption on the effect of insulin secretion in a community-based Korean cohort: a 12-year follow-up study	Yun JH, Yoo MG, Park JY, Lee HJ, Park SI.	2021	10.1038/s41598-021-84179-9	Not related to PTPN22 SNPs and T1D risk
2024-04-15	Yu Su	Pubmed	Association Between the CYP2C9 Genotype and Hypoglycemia Among Patients With Type 2 Diabetes Receiving Sulfonylurea Treatment: A Meta-analysis	Yee J, Heo Y, Kim H, Yoon HY, Song G, Gwak HS.	2021	10.1016/j.clinthera.2021.03.008	Not related to PTPN22 SNPs and T1D risk
2024-04-15	Yu Su	Pubmed	Association of Combined TCF7L2 and KCNQ1 Gene Polymorphisms with Diabetic Micro- and Macrovascular Complications in Type 2 Diabetes Mellitus	Rattanatham R, Settasatian N, Komanasin N, Kukongviriyapan U, Sawanyawisuth K, Intharaphet P, Senthong V, Settasatian C.	2021	10.4093/dmj.2020.0101	Not related to PTPN22 SNPs and T1D risk
2024-04-15	Yu Su	Pubmed	Association of Common Genetic Risk Variants With Gestational Diabetes Mellitus and Their Role in GDM Prediction	Popova PV, Klyushina AA, Vasilyeva LB, Tkachuk AS, Vasukova EA, Anopova AD, Pustozerov EA, Gorelova IV, Kravchuk EN, Li O, Pervunina TM, Kostareva AA, Grineva EN.	2021	10.3389/fendo.2021.628582	Not related to PTPN22 SNPs and T1D risk
2024-04-15	Yu Su	Pubmed	Association of common genetic variants of KCNJ11 gene with the risk of type 2 diabetes mellitus	Malekizadeh A, Rahbaran M, Afshari M, Abbasi D, Aghaei Meybodi HR, Hasanzad M.	2021	10.1080/15257770.2021.1905841	Not related to PTPN22 SNPs and T1D risk
2024-04-15	Yu Su	Pubmed	Association of variants in PTPN22, CTLA-4, IL2-RA, and INS genes with type 1 diabetes in Emiratis	Sharma C, R Ali B, Osman W, Afandi B, Aburawi EH, Beshyah SA, Al-Mahayri Z, Al-Rifai RH, Al Yafei Z, ElGhazali G, Alkaabi J.	2021	10.1111/ahg.12406	Standards-compliant
2024-04-15	Yu Su	Pubmed	Associations of GWAS-Supported Non-MHC Genes with Autoimmune Thyroiditis in Patients with Type 1 Diabetes	Liang J, Liang G, Liu Z, Cai H.	2021	10.2147/DMSO.S319630	Not related to PTPN22 SNPs and T1D risk
2024-04-15	Yu Su	Pubmed	Case report: coeliac disease as a cause of secondary failure of glibenclamide therapy in a patient with permanent neonatal diabetes due to KCNJ11/R201C mutation	Iafusco D, Zanfardino A, Piscopo A, Casaburo F, De Nigris A, Alfiero S, Russo G, Arenella M, Russo MC, Barbetti F.	2021	10.1007/s00125-021-05454-y	Not related to PTPN22 SNPs and T1D risk
2024-04-15	Yu Su	Pubmed	Congenital hyperinsulinism: 2 case reports with different rare variants in ABCC8	Mouron-Hryciuk J, Stoppa-Vaucher S, Busiah K, Bouthors T, Antoniou MC, Jacot E, Brusgaard K, Christesen HT, Hussain K, Dwyer A, Roth-Kleiner M, Hauschild M.	2021	10.6065/apem.2040042.021	Not related to PTPN22 SNPs and T1D risk
2024-04-15	Yu Su	Pubmed	Continuous spectrum of glucose dysmetabolism due to the KCNJ11 gene mutation-Case reports and review of the literature	He B, Li X, Zhou Z.	2021	10.1111/1753-0407.13114	Not related to PTPN22 SNPs and T1D risk
2024-04-06	Peng-fei Fang	CNKI	Continuous spectrum of glucose dysmetabolism due to the KCNJ11 gene mutation-Case reports and review of the literature	He B, Li X, Zhou Z.	2021		Duplicate document
2024-04-15	Yu Su	Pubmed	De-coding genetic risk variants in type 1 diabetes	Shapiro MR, Thirawatananond P, Peters L, Sharp RC, Ogundare S, Posgai AL, Perry DJ, Brusko TM.	2021	10.1111/imcb.12438	Not related to PTPN22 SNPs and T1D risk
2024-04-15	Yu Su	Pubmed	Developmental defects and impaired network excitability in a cerebral organoid model of KCNJ11 p.V59M-related neonatal diabetes	Dalgin G, Tryba AK, Cohen AP, Park SY, Philipson LH, Greeley SAW, Garcia AJ 3rd.	2021	10.1038/s41598-021-00939-7	Not related to PTPN22 SNPs and T1D risk
2024-04-15	Yu Su	Pubmed	Diabetes, cigarette smoking and transcription factor 7-like 2 (Tcf7L2) in the UK Biobank cohort	Lehrer S, Rheinstein PH.	2021	10.1016/j.banm.2021.09.001	Not related to PTPN22 SNPs and T1D risk
2024-04-15	Yu Su	Pubmed	Differences between transient neonatal diabetes mellitus subtypes can guide diagnosis and therapy	Bonfanti R, Iafusco D, Rabbone I, Diedenhofen G, Bizzarri C, Patera PI, Reinstadler P, Costantino F, Calcaterra V, Iughetti L, Savastio S, Favia A, Cardella F, Lo Presti D, Girtler Y, Rabbiosi S, D'Annunzio G, Zanfardino A, Piscopo A, Casaburo F, Pintomalli L, Russo L, Grasso V, Minuto N, Mucciolo M, Novelli A, Marucci A, Piccini B, Toni S, Silvestri F, Carrera P, Rigamonti A, Frontino G, Trada M…	2021	10.1530/EJE-20-1030	Not related to PTPN22 SNPs and T1D risk
2024-04-15	Yu Su	Pubmed	Do second generation sequencing techniques identify documented genetic markers for neonatal diabetes mellitus?	Ali Khan I.	2021	10.1016/j.heliyon.2021.e07903	Not related to PTPN22 SNPs and T1D risk
2024-04-15	Yu Su	Pubmed	Evaluation of the effect of MTNR1B rs10830963 gene variant on the therapeutic efficacy of nateglinide in treating type 2 diabetes among Chinese Han patients	Song JF, Zhang J, Zhang MZ, Ni J, Wang T, Zhao YQ, Khan NU.	2021	10.1186/s12920-021-01004-y	Not related to PTPN22 SNPs and T1D risk
2024-04-15	Yu Su	Pubmed	Focal congenital hyperinsulinism resulting from biallelic loss of function of KCNJ11 gene	Garegrat R, Patnaik S, Suryawanshi P, Datar C.	2021	10.1136/bcr-2020-240218	Not related to PTPN22 SNPs and T1D risk
2024-04-15	Yu Su	Pubmed	Frequency and characterization of mutations in genes in a large cohort of patients referred to MODY registry	Breidbart E, Deng L, Lanzano P, Fan X, Guo J, Leibel RL, LeDuc CA, Chung WK.	2021	10.1515/jpem-2020-0501	Not related to PTPN22 SNPs and T1D risk
2024-04-15	Yu Su	Pubmed	Genetic and Clinical Characterization of Patients with Maturity-Onset of Diabetes of the Young (MODY): Identification of Novel Variations	Ateş EA, Üstay Ö, Polat H, Apaydın T, Elbasan O, Yıldırım Ö, Güney Aİ.	2021	10.5152/balkanmedj.2021.20155	Not related to PTPN22 SNPs and T1D risk
2024-04-15	Yu Su	Pubmed	Genetic and clinical heterogeneity of permanent neonatal diabetes mellitus: a single tertiary centre experience	Laimon W, El-Ziny M, El-Hawary A, Elsharkawy A, Salem NA, Aboelenin HM, Awad MH, Flanagan SE, De Franco E.	2021	10.1007/s00592-021-01788-6	Not related to PTPN22 SNPs and T1D risk
2024-04-15	Yu Su	Pubmed	Genome-wide association study identifies five risk loci for pernicious anemia	Laisk T, Lepamets M, Koel M, Abner E; Estonian Biobank Research Team; Mägi R.	2021	10.1038/s41467-021-24051-6	Not related to PTPN22 SNPs and T1D risk
2024-04-15	Yu Su	Pubmed	Genotype and Phenotype Heterogeneity in Neonatal Diabetes: A Single Centre Experience in Turkey	Denkboy Öngen Y, Eren E, Demirbaş Ö, Sobu E, Ellard S, De Franco E, Tarım Ö.	2021	10.4274/jcrpe.galenos.2020.2020.0093	Not related to PTPN22 SNPs and T1D risk
2024-04-15	Yu Su	Pubmed	Genotype-phenotype correlation of K(ATP) channel gene defects causing permanent neonatal diabetes in Indian patients	Gopi S, Kavitha B, Kanthimathi S, Kannan A, Kumar R, Joshi R, Kanodia S, Arya AD, Pendsey S, Pendsey S, Raghupathy P, Mohan V, Radha V.	2021	10.1111/pedi.13109	Not related to PTPN22 SNPs and T1D risk
2024-04-15	Yu Su	Pubmed	Hypoglycemia and Glycemic Control With Glyburide in Women With Gestational Diabetes and Genetic Variants of Cytochrome P450 2C9 and/or OATP1B3	Bouchghoul H, Bouyer J, Senat MV, Mandelbrot L, Letourneau A, Bourcigaux N, Becquemont L, Verstuyft C.	2021	10.1002/cpt.2142	Not related to PTPN22 SNPs and T1D risk
2024-04-15	Yu Su	Pubmed	Impact of KCNJ11 rs5219, UCP2 rs659366, and MTHFR rs1801133 Polymorphisms on Type 2 Diabetes: A Cross-Sectional Study	Lapik IA, Ranjit R, Galchenko AV.	2021	10.1900/RDS.2021.17.21	Not related to PTPN22 SNPs and T1D risk
2024-04-15	Yu Su	Pubmed	Influence of PTPN22 Allotypes on Innate and Adaptive Immune Function in Health and Disease	Armitage LH, Wallet MA, Mathews CE.	2021	10.3389/fimmu.2021.636618	Duplicate document
2024-04-15	Yu Su	Pubmed	Monogenic Childhood Diabetes: Dissecting Clinical Heterogeneity by Next-Generation Sequencing in Maturity-Onset Diabetes of the Young	Demirci DK, Darendeliler F, Poyrazoglu S, Al ADK, Gul N, Tutuncu Y, Gulfidan G, Arga KY, Cacina C, Ozturk O, Aydogan HY, Satman I.	2021	10.1089/omi.2021.0081	Not related to PTPN22 SNPs and T1D risk
2024-04-15	Yu Su	Pubmed	Monogenic diabetes in Pakistani infants and children: challenges in a resource poor country	Ibrahim MN, Laghari TM, Riaz M, Khoso Z, Khan YN, Yasir M, Hanif MI, Flanagan SE, De Franco E, Raza J.	2021	10.1515/jpem-2020-0669	Not related to PTPN22 SNPs and T1D risk
2024-04-15	Yu Su	Pubmed	Neonatal diabetes mellitus due to a new KCNJ11 mutation - 10 years of the patient`s follow-up	Ješić MD, Stock H, Zdravković V, Kovačević S, Savić M, Ješić MM.	2021	10.24953/turkjped.2021.03.016	Not related to PTPN22 SNPs and T1D risk
2024-04-15	Yu Su	Pubmed	Neonatal Diabetes Mellitus: Novel Mutations	Nayak S, Sarangi AN, Sahoo SK, Mangla P, Tripathy M, Rao S, Gupta S, Paliwal VK, Sudhanshu S, Ravi C, Joshi K, Bhatia V, Bhatia E.	2021	10.1007/s12098-020-03567-7	Not related to PTPN22 SNPs and T1D risk
2024-04-15	Yu Su	Pubmed	Novel perspectives of super-high dose sulfonylurea and high-dose oral prednisolone in an infant with DEND syndrome due to V64M heterozygote KCNJ11 mutation	Barash G, Bassan H, Livne A, Benyamini L, Heyman E, Bowman P, Rachmiel M.	2021	10.1007/s00592-021-01763-1	Not related to PTPN22 SNPs and T1D risk
2024-04-15	Yu Su	Pubmed	Overexpression of the PTPN22 Autoimmune Risk Variant LYP-620W Fails to Restrain Human CD4(+) T Cell Activation	Perry DJ, Peters LD, Lakshmi PS, Zhang L, Han Z, Wasserfall CH, Mathews CE, Atkinson MA, Brusko TM.	2021	10.4049/jimmunol.2000708	Not related to PTPN22 SNPs and T1D risk
2024-04-15	Yu Su	Pubmed	Pharmacogenetic-guided glimepiride therapy in type-2 diabetes mellitus: a cost-effectiveness study	Fokoun C, Serrier H, Rabier H, Goutelle S, Tod M, Bourguignon L.	2021	10.1038/s41397-021-00232-w	Not related to PTPN22 SNPs and T1D risk
2024-04-15	Yu Su	Pubmed	Pharmacogenetics of novel glucose-lowering drugs	Rathmann W, Bongaerts B.	2021	10.1007/s00125-021-05402-w	Not related to PTPN22 SNPs and T1D risk
2024-04-15	Yu Su	Pubmed	Pharmacogenetics of sulfonylurea-induced hypoglycemia in Type 2 diabetes patients: the SUCLINGEN study	Loganadan NK, Huri HZ, Vethakkan SR, Hussein Z.	2021	10.2217/pgs-2021-0059	Not related to PTPN22 SNPs and T1D risk
2024-04-15	Yu Su	Pubmed	Pharmacogenomics of sulfonylureas in type 2 diabetes mellitus; a systematic review	Karkhaneh L, Tabatabaei-Malazy O, Bandarian F, Mohseni S, Larijani B.	2021	10.1007/s40200-021-00908-x	Not related to PTPN22 SNPs and T1D risk
2024-04-15	Yu Su	Pubmed	Polymorphisms of genes related to phase-I metabolic enzymes affecting the clinical efficacy and safety of clopidogrel treatment	Alkattan A, Alsalameen E.	2021	10.1080/17425255.2021.1925249	Not related to PTPN22 SNPs and T1D risk
2024-04-15	Yu Su	Pubmed	Preparation and In Vitro Evaluation of RITUXfab-Decorated Lipoplexes to Improve Delivery of siRNA Targeting C1858T PTPN22 Variant in B Lymphocytes	Arena A, Belcastro E, Accardo A, Sandomenico A, Pagliarosi O, Rosa E, Petrini S, Conti LA, Giorda E, Corsetti T, Schiaffini R, Morelli G, Fierabracci A.	2021	10.3390/ijms23010408	Not related to PTPN22 SNPs and T1D risk
2024-04-15	Yu Su	Pubmed	Quantitative evaluation of PTPN22 copy number variation by digital droplet PCR and association with type 2 diabetes risk	Li J, Wang Y, Zheng X, Sheng J, Guo H, Long W, Xu Y.	2021	10.1507/endocrj.EJ20-0239	Duplicate document
2024-04-15	Yu Su	Pubmed	Risk of type 2 diabetes mellitus and cardiovascular complications in KCNJ11, HHEX and SLC30A8 genetic polymorphisms carriers: A case-control study	Aka TD, Saha U, Shati SA, Aziz MA, Begum M, Hussain MS, Millat MS, Uddin MS, Islam MS.	2021	10.1016/j.heliyon.2021.e08376	Not related to PTPN22 SNPs and T1D risk
2024-04-06	Peng-fei Fang	CNKI	Significant variants of type 2 diabetes in the Arabian Region through an Integration of exome databases	Goto K, Mineta K, Miyazaki S, Gojobori T.	2021		Duplicate document
2024-04-15	Yu Su	Pubmed	Significant variants of type 2 diabetes in the Arabian Region through an Integration of exome databases	Goto K, Mineta K, Miyazaki S, Gojobori T.	2021	10.1371/journal.pone.0249226	Not related to PTPN22 SNPs and T1D risk
2024-04-15	Yu Su	Pubmed	Successful transition from insulin to sulfonylurea, on second attempt, in a 24-year-old female with neonatal diabetes secondary to KCNJ11 gene mutation	Hajji S, Aljenaee K, Garrahy A, Byrne M.	2021	10.1136/bcr-2020-239973	Not related to PTPN22 SNPs and T1D risk
2024-04-15	Yu Su	Pubmed	Successful Use of a GLP-1 Receptor Agonist as Add-on Therapy to Sulfonylurea in the Treatment of KCNJ11 Neonatal Diabetes	Hindsø M, Martinussen C, Svane MS, Veedfald S, Gade-Rasmussen B, Hansen T, Madsbad S.	2021	10.12890/2021_002352	Not related to PTPN22 SNPs and T1D risk
2024-04-15	Yu Su	Pubmed	The Application of Next Generation Sequencing Maturity Onset Diabetes of the Young Gene Panel in Turkish Patients from Trakya Region	Yalçıntepe S, Özgüç Çömlek F, Gürkan H, Demir S, Atlı Eİ, Atlı E, Eker D, Tütüncüler Kökenli F.	2021	10.4274/jcrpe.galenos.2021.2020.0285	Not related to PTPN22 SNPs and T1D risk
2024-04-15	Yu Su	Pubmed	The coincidence of two rare diseases with opposite metabolic phenotype: a child with congenital hyperinsulinism and Bloom syndrome	Melikyan M, Gubaeva D, Nikitina I, Ryzhkova D, Mitrofanova L, Yukhacheva D, Pershin D, Shcherbina A, Vasilyev E, Proshchina A, Krivova Y, Tiulpakov A.	2021	10.1515/jpem-2021-0464	Not related to PTPN22 SNPs and T1D risk
2024-04-15	Yu Su	Pubmed	The Genetics of Adverse Drug Outcomes in Type 2 Diabetes: A Systematic Review	Baye AM, Fanta TG, Siddiqui MK, Dawed AY.	2021	10.3389/fgene.2021.675053	Not related to PTPN22 SNPs and T1D risk
2024-04-15	Yu Su	Pubmed	The KCNJ11-E23K Gene Variant Hastens Diabetes Progression by Impairing Glucose-Induced Insulin Secretion	Sachse G, Haythorne E, Hill T, Proks P, Joynson R, Terrón-Expósito R, Bentley L, Tucker SJ, Cox RD, Ashcroft FM.	2021	10.2337/db20-0691	Not related to PTPN22 SNPs and T1D risk
2024-04-15	Yu Su	Pubmed	The Mutation Spectrum of Maturity Onset Diabetes of the Young (MODY)-Associated Genes among Western Siberia Patients	Ivanoshchuk DE, Shakhtshneider EV, Rymar OD, Ovsyannikova AK, Mikhailova SV, Fishman VS, Valeev ES, Orlov PS, Voevoda MI.	2021	10.3390/jpm11010057	Not related to PTPN22 SNPs and T1D risk
2024-04-15	Yu Su	Pubmed	Type 1 Diabetes and Autoimmune Thyroid Disease-The Genetic Link	Frommer L, Kahaly GJ.	2021	10.3389/fendo.2021.618213	Not related to PTPN22 SNPs and T1D risk
2024-04-15	Pei-dong Wu	Wanfang	多发性骨髓瘤诱导巨噬细胞表达FAPα以介导微环境肿瘤免疫逃逸相关作用及机制研究	顾辉耀.	2021		Not related to PTPN22 SNPs and T1D risk
2024-04-15	Pei-dong Wu	Wanfang	慢性髓性白血病急变期临床分析和转录组学分析	李倩.	2021		Duplicate document
2024-04-06	Peng-fei Fang	CNKI	慢性髓性白血病急变期临床分析和转录组学分析	李倩.	2021		Not related to PTPN22 SNPs and T1D risk
2024-04-15	Pei-dong Wu	Wanfang	膜脂二十二碳葡糖神经酰胺的寿命调控功能和机制	代钰希.	2021		Not related to PTPN22 SNPs and T1D risk
2024-04-15	Pei-dong Wu	Wanfang	小麦白粉病抗性基因TaWAK6的克隆和功能分析	乔芳园.	2021		Duplicate document
2024-04-06	Peng-fei Fang	CNKI	小麦白粉病抗性基因TaWAK6的克隆和功能分析	乔芳园.	2021		Not related to PTPN22 SNPs and T1D risk
2024-04-15	Pei-dong Wu	Wanfang	血液单核细胞的β淀粉样蛋白摄取功能及其对阿尔茨海默病干预潜力的研究	陈思含.	2021		Duplicate document
2024-04-06	Peng-fei Fang	CNKI	血液单核细胞的β淀粉样蛋白摄取功能及其对阿尔茨海默病干预潜力的研究	陈思含.	2021		Not related to PTPN22 SNPs and T1D risk
2024-04-15	Yu Su	Pubmed	A new mutation c.685G>A:p.E229K in the KCNJ11 gene: A case report of maturity-onset diabetes of the young13	Song X, Cao Y, Ye J, Dai W, Zhang S, Ye S.	2022	10.1097/MD.0000000000030668	Not related to PTPN22 SNPs and T1D risk
2024-04-15	Yu Su	Pubmed	Achievements, prospects and challenges in precision care for monogenic insulin-deficient and insulin-resistant diabetes	Bonnefond A, Semple RK.	2022	10.1007/s00125-022-05720-7	Not related to PTPN22 SNPs and T1D risk
2024-04-15	Yu Su	Pubmed	Advances in multi-omics study of biomarkers of glycolipid metabolism disorder	Fang X, Miao R, Wei J, Wu H, Tian J.	2022	10.1016/j.csbj.2022.10.030	Not related to PTPN22 SNPs and T1D risk
2024-04-15	Yu Su	Pubmed	Association between KCNJ11 E23K polymorphism and the risk of type 2 diabetes mellitus: A global meta-analysis	Ren Y, Zhu W, Shi J, Shao A, Cheng Y, Liu Y.	2022	10.1016/j.jdiacomp.2022.108170	Not related to PTPN22 SNPs and T1D risk
2024-04-15	Yu Su	Pubmed	Association of KCNJ11 and ABCC8 single-nucleotide polymorphisms with type 2 diabetes mellitus in a Kinh Vietnamese population	Tran NQ, Truong SD, Ma PT, Hoang CK, Le BH, Dinh TTN, Van Tran L, Tran TV, Le LHG, Le KT, Nguyen HT, Vu HA, Mai TP, Do MD.	2022	10.1097/MD.0000000000031653	Not related to PTPN22 SNPs and T1D risk
2024-04-15	Yu Su	Pubmed	Associations between deduced first islet specific autoantibody with sex, age at diagnosis and genetic risk factors in young children with type 1 diabetes	Ilonen J, Laine AP, Kiviniemi M, Härkönen T, Lempainen J, Knip M; Finnish Pediatric Diabetes Register.	2022	10.1111/pedi.13340	Not related to PTPN22 SNPs and T1D risk
2024-04-15	Yu Su	Pubmed	Clinical presentation and long-term outcome of patients with KCNJ11/ABCC8 variants: Neonatal diabetes or MODY in the DPV registry from Germany and Austria	Warncke K, Eckert A, Kapellen T, Kummer S, Raile K, Dunstheimer D, Grulich-Henn J, Woelfle J, Wenzel S, Hofer SE, Dost A, Holl RW.	2022	10.1111/pedi.13390	Not related to PTPN22 SNPs and T1D risk
2024-04-15	Yu Su	Pubmed	Common BMI and diabetes-related genetic variants: A pilot study among indigenous people in the Brazilian Amazon	Diniz IG, Noce RRD, Pereira AP, Silva ANLMD, Sacuena ERP, Lemes RB, Cardoso-Costa GL, Araújo GS, Machado JLP, Figueiredo FAPL, Hümemeier T, Guerreiro JF.	2022	10.1590/1678-4685-GMB-2021-0153	Not related to PTPN22 SNPs and T1D risk
2024-04-06	Peng-fei Fang	CNKI	CYP2C19 Loss-of-function Polymorphisms are Associated with Reduced Risk of Sulfonylurea Treatment Failure in Chinese Patients with Type 2 Diabetes	Wang K, Yang A, Shi M, Tam CCH, Lau ESH, Fan B, Lim CKP, Lee HM, Kong APS, Luk AOY, Tomlinson B, Ma RCW, Chan JCN, Chow E.	2022		Duplicate document
2024-04-15	Yu Su	Pubmed	CYP2C19 Loss-of-function Polymorphisms are Associated with Reduced Risk of Sulfonylurea Treatment Failure in Chinese Patients with Type 2 Diabetes	Wang K, Yang A, Shi M, Tam CCH, Lau ESH, Fan B, Lim CKP, Lee HM, Kong APS, Luk AOY, Tomlinson B, Ma RCW, Chan JCN, Chow E.	2022	10.1002/cpt.2446	Not related to PTPN22 SNPs and T1D risk
2024-04-15	Yu Su	Pubmed	Development of pharmacogenomic algorithm to optimize nateglinide dose for the treatment of type 2 diabetes mellitus	Naushad SM, Hussain T, Alrokayan SA, Kutala VK.	2022	10.1007/s43440-022-00400-0	Not related to PTPN22 SNPs and T1D risk
2024-04-15	Yu Su	Pubmed	Early Postnatal Use of Glibenclamide in Permanent Neonatal Diabetes Secondary to Antenatally Diagnosed KJCN11 Mutation	Walton-Betancourth S, Ashford J, Beardsall K, Gooding N, Gurnell EM, Hendriks E, Hysted H, Lee J, Thankamony A, Tseretopoulou X, Win M, Williams RM.	2022	10.1159/000525989	Not related to PTPN22 SNPs and T1D risk
2024-04-15	Yu Su	Pubmed	Genetic evidence for a causal relationship between type 2 diabetes and peripheral artery disease in both Europeans and East Asians	Xiu X, Zhang H, Xue A, Cooper DN, Yan L, Yang Y, Yang Y, Zhao H.	2022	10.1186/s12916-022-02476-0	Not related to PTPN22 SNPs and T1D risk
2024-04-15	Yu Su	Pubmed	Genetic Polymorphism of PTPN22 in Autoimmune Diseases: A Comprehensive Review	Tizaoui K, Shin JI, Jeong GH, Yang JW, Park S, Kim JH, Hwang SY, Park SJ, Koyanagi A, Smith L.	2022	10.3390/medicina58081034	Not related to PTPN22 SNPs and T1D risk
2024-04-15	Yu Su	Pubmed	Genetics: Is LADA just late onset type 1 diabetes?	Hernández M, Nóvoa-Medina Y, Faner R, Palou E, Esquerda A, Castelblanco E, Wägner AM, Mauricio D.	2022	10.3389/fendo.2022.916698	Not related to PTPN22 SNPs and T1D risk
2024-04-15	Yu Su	Pubmed	Genome-wide association study identifies novel loci associated with skin autofluorescence in individuals without diabetes	Vollenbrock CE, Roshandel D, van der Klauw MM, Wolffenbuttel BHR, Paterson AD.	2022	10.1186/s12864-022-09062-x	Not related to PTPN22 SNPs and T1D risk
2024-04-15	Pei-dong Wu	Wanfang	Genomic analysis to screen potential genes and mutations in children with non-syndromic early onset severe obesity: a multicentre study in Turkey	AKINCI, AYSEHAN, KARA, ALTAN, OZGUR, AYKUT, TURKKAHRAMAN, DOGA, AKSU, SONER.	2022	10.1007/s11033-021-06999-2	Not related to PTPN22 SNPs and T1D risk
2024-04-15	Yu Su	Pubmed	Genomic analysis to screen potential genes and mutations in children with non-syndromic early onset severe obesity: a multicentre study in Turkey	AKINCI, AYSEHAN, KARA, ALTAN, OZGUR, AYKUT, TURKKAHRAMAN, DOGA, AKSU, SONER.	2022		Duplicate document
2024-04-15	Yu Su	Pubmed	Identification of genetic risk loci and prioritization of genes and pathways for myasthenia gravis: a genome-wide association study	Chia R, Saez-Atienzar S, Murphy N, Chiò A, Blauwendraat C; International Myasthenia Gravis Genomics Consortium; Roda RH, Tienari PJ, Kaminski HJ, Ricciardi R, Guida M, De Rosa A, Petrucci L, Evoli A, Provenzano C, Drachman DB, Traynor BJ.	2022	10.1073/pnas.2108672119	Not related to PTPN22 SNPs and T1D risk
2024-04-15	Yu Su	Pubmed	Identification of Variants Responsible for Monogenic Forms of Diabetes in Brazil	Abreu GM, Tarantino RM, da Fonseca ACP, Andrade JRFO, de Souza RB, Soares CAPD, Cambraia A, Cabello PH, Rodacki M, Zajdenverg L, Zembrzuski VM, Campos Junior M.	2022	10.3389/fendo.2022.827325	Not related to PTPN22 SNPs and T1D risk
2024-04-15	Yu Su	Pubmed	IgA-Type Enterovirus Antibodies Are Increased among Adults and Children with Recently Diagnosed Type 1 Diabetes	Alnek K, Talja I, Laht B, Metsküla K, Mandel M, Reppo I, Lubi M, Uibo R.	2022	10.1155/2022/7603062	Duplicate document
2024-04-15	Yu Su	Pubmed	Improvement of Lipoplexes With a Sialic Acid Mimetic to Target the C1858T PTPN22 Variant for Immunotherapy in Endocrine Autoimmunity	Arena A, Belcastro E, Ceccacci F, Petrini S, Conti LA, Pagliarosi O, Giorda E, Sennato S, Schiaffini R, Wang P, Paulson JC, Mancini G, Fierabracci A.	2022	10.3389/fimmu.2022.838331	Duplicate document
2024-04-15	Yu Su	Pubmed	KCNJ11 and KCNQ1 Gene Polymorphisms and Placental Expression in Women with Gestational Diabetes Mellitus	Majcher S, Ustianowski P, Malinowski D, Czerewaty M, Tarnowski M, Safranow K, Dziedziejko V, Pawlik A.	2022	10.3390/genes13081315	Not related to PTPN22 SNPs and T1D risk
2024-04-15	Yu Su	Pubmed	Localized islet nuclear enlargement hyperinsulinism (LINE-HI) due to ABCC8 and GCK mosaic mutations	Boodhansingh KE, Yang Z, Li C, Chen P, Lord K, Becker SA, States LJ, Adzick NS, Bhatti T, Shyng SL, Ganguly A, Stanley CA, De Leon DD.	2022	10.1530/EJE-21-1095	Not related to PTPN22 SNPs and T1D risk
2024-04-15	Pei-dong Wu	Wanfang	MicroRNA-199-5p在人内皮细胞凋亡中的作用及丹参素干预作用的分子机制	崔晓磊.	2022		Not related to PTPN22 SNPs and T1D risk
2024-04-15	Yu Su	Pubmed	Next Generation Sequencing Analysis of MODY-X Patients: A Case Report Series	Maltoni G, Franceschi R, Di Natale V, Al-Qaisi R, Greco V, Bertorelli R, De Sanctis V, Quattrone A, Mantovani V, Cauvin V, Zucchini S.	2022	10.3390/jpm12101613	Not related to PTPN22 SNPs and T1D risk
2024-04-15	Yu Su	Pubmed	Pharmacogenetics of Metformin Transporters Suggests No Association with Therapeutic Inefficacy among Diabetes Type 2 Mexican Patients	Ortega-Ayala A, Rodríguez-Rivera NS, Andrés F, LLerena A, Pérez-Silva E, Espinosa-Sánchez AG, Molina-Guarneros JA.	2022	10.3390/ph15070774	Not related to PTPN22 SNPs and T1D risk
2024-04-15	Yu Su	Pubmed	Pharmacogenomic analysis of a genetically distinct Indigenous population	Jaya Shankar A, Jadhao S, Hoy W, Foote SJ, Patel HR, Scaria V, McMorran BJ, Nagaraj SH.	2022	10.1038/s41397-021-00262-4	Not related to PTPN22 SNPs and T1D risk
2024-04-15	Yu Su	Pubmed	Pharmacogenomics of Alzheimer's Disease: Novel Strategies for Drug Utilization and Development	Cacabelos R, Naidoo V, Martínez-Iglesias O, Corzo L, Cacabelos N, Pego R, Carril JC.	2022	10.1007/978-1-0716-2573-6_13	Not related to PTPN22 SNPs and T1D risk
2024-04-15	Pei-dong Wu	Wanfang	PHEX基因突变p.Trp749Arg通过负调控FGF23启动子转录导致X连锁低磷性佝偻病的研究	甘玉棉.	2022		Not related to PTPN22 SNPs and T1D risk
2024-04-15	Yu Su	Pubmed	Precision Diagnosis of Maturity-Onset Diabetes of the Young with Next-Generation Sequencing: Findings from the MODY-IST Study in Adult Patients	Aydogan HY, Gul N, Demirci DK, Mutlu U, Gulfidan G, Arga KY, Ozder A, Camli AA, Tutuncu Y, Ozturk O, Cacina C, Darendeliler F, Poyrazoglu S, Satman I.	2022	10.1089/omi.2022.0006	Not related to PTPN22 SNPs and T1D risk
2024-04-15	Yu Su	Pubmed	Predictors of the Initiation of Islet Autoimmunity and Progression to Multiple Autoantibodies and Clinical Diabetes: The TEDDY Study	Krischer JP, Liu X, Lernmark Å, Hagopian WA, Rewers MJ, She JX, Toppari J, Ziegler AG, Akolkar B; TEDDY Study Group.	2022	10.2337/dc21-2612	Duplicate document
2024-04-15	Yu Su	Pubmed	Risk of type 2 diabetes and KCNJ11 gene polymorphisms: a nested case-control study and meta-analysis	Moazzam-Jazi M, Najd-Hassan-Bonab L, Masjoudi S, Tohidi M, Hedayati M, Azizi F, Daneshpour MS.	2022	10.1038/s41598-022-24931-x	Not related to PTPN22 SNPs and T1D risk
2024-04-15	Yu Su	Pubmed	Role of monogenic diabetes genes on beta cell function in Italian patients with newly diagnosed type 2 diabetes. The Verona Newly Diagnosed Type 2 Diabetes Study (VNDS) 13	Bonetti S, Zusi C, Rinaldi E, Boselli ML, Csermely A, Malerba G, Trabetti E, Bonora E, Bonadonna RC, Trombetta M.	2022	10.1016/j.diabet.2022.101323	Not related to PTPN22 SNPs and T1D risk
2024-04-15	Yu Su	Pubmed	SLCO1B1 c.521T>C gene polymorphism decreases hypoglycemia risk in sulfonylurea-treated type 2 diabetic patients	Ragia G, Atzemian N, Maslarinou A, Manolopoulos VG.	2022	10.1515/dmpt-2022-0131	Duplicate document
2024-04-15	Pei-dong Wu	Wanfang	SLCO1B1 c.521T>C gene polymorphism decreases hypoglycemia risk in sulfonylurea-treated type 2 diabetic patients	Ragia G, Atzemian N, Maslarinou A, Manolopoulos VG.	2022		Duplicate document
2024-04-06	Peng-fei Fang	CNKI	SLCO1B1 c.521T>C gene polymorphism decreases hypoglycemia risk in sulfonylurea-treated type 2 diabetic patients	Ragia G, Atzemian N, Maslarinou A, Manolopoulos VG.	2022		Not related to PTPN22 SNPs and T1D risk
2024-04-15	Yu Su	Pubmed	Statistical evidence for high-penetrance MODY-causing genes in a large population-based cohort	Billings LK, Shi Z, Resurreccion WK, Wang CH, Wei J, Pollin TI, Udler MS, Xu J.	2022	10.1002/edm2.372	Not related to PTPN22 SNPs and T1D risk
2024-04-15	Yu Su	Pubmed	Study of ten causal genes in Turkish patients with clinically suspected maturity-onset diabetes of the young (MODY) using a targeted next-generation sequencing panel	Doğan M, Eröz R, Bolu S, Yüce H, Gezdirici A, Arslanoğlu İ, Teralı K.	2022	10.1007/s11033-022-07552-5	Not related to PTPN22 SNPs and T1D risk
2024-04-15	Yu Su	Pubmed	Successful transition from insulin to sulphonylurea in a child with neonatal diabetes mellitus diagnosed beyond six months of age due to C42R mutation in the KCNJ11 gene	Poon SW, Chung BH, Tsang MH, Tung JY.	2022	10.1297/cpe.2022-0013	Not related to PTPN22 SNPs and T1D risk
2024-04-15	Yu Su	Pubmed	Sulfonylurea-Insensitive Permanent Neonatal Diabetes Caused by a Severe Gain-of-Function Tyr330His Substitution in Kir6.2	McClenaghan C, Rapini N, De Rose DU, Gao J, Roeglin J, Bizzarri C, Schiaffini R, Tiberi E, Mucciolo M, Deodati A, Perri A, Vento G, Barbetti F, Nichols CG, Cianfarani S.	2022	10.1159/000521858	Not related to PTPN22 SNPs and T1D risk
2024-04-15	Yu Su	Pubmed	The E23K Polymorphism of KCNJ11 and Diabetic Retinopathy in Northern Iran	Alidoust L, Ajamian F, Abbaspour S, Sharafshah A, Keshavarz P.	2022	10.3389/bjbs.2021.10245	Not related to PTPN22 SNPs and T1D risk
2024-04-15	Yu Su	Pubmed	The role of intermittent continuous glucose monitoring in a successful outpatient transition from insulin to glibenclamide in a patient with transient neonatal diabetes	Lyra A, Ferreira FR, Moisés RCS, de Noronha RM, Calliari LE.	2022	10.20945/2359-3997000000484	Not related to PTPN22 SNPs and T1D risk
2024-04-15	Pei-dong Wu	Wanfang	低糖环境下糖异生关键酶PCK1缺失促进肝癌细胞增殖的机制研究	向进.	2022		Not related to PTPN22 SNPs and T1D risk
2024-04-15	Pei-dong Wu	Wanfang	菏泽地区新生儿葡萄糖-6-磷酸脱氢酶缺乏症基因突变的研究	张鑫.	2022		Not related to PTPN22 SNPs and T1D risk
2024-04-06	Peng-fei Fang	CNKI	雷公藤红素通过调节肠道菌群改善肥胖的作用与机制研究	赵非.	2022		Duplicate document
2024-04-15	Pei-dong Wu	Wanfang	雷公藤红素通过调节肠道菌群改善肥胖的作用与机制研究	赵非.	2022		Not related to PTPN22 SNPs and T1D risk
2024-04-06	Peng-fei Fang	CNKI	拟穴青蟹热稳定致敏原IgE表位及低致敏性衍生物的研究	李梦思.	2022		Duplicate document
2024-04-15	Pei-dong Wu	Wanfang	拟穴青蟹热稳定致敏原IgE表位及低致敏性衍生物的研究	李梦思.	2022		Not related to PTPN22 SNPs and T1D risk
2024-04-15	Pei-dong Wu	Wanfang	水稻垩白基因OsDAAT1和FLO19的图位克隆及功能研究	雷洁.	2022		Not related to PTPN22 SNPs and T1D risk
2024-04-15	Pei-dong Wu	Wanfang	细胞色素P4502 C19快代谢基因型缺血性卒中患者氯吡格雷抵抗的影响因素分析	尹书会,曹清禹,张倩,王默力.	2022	10.3969/j.issn.1672-5921.2022.02.006	Not related to PTPN22 SNPs and T1D risk
2024-04-06	Peng-fei Fang	CNKI	新型淋巴特异性酪氨酸磷酸酶（LYP）抑制剂	普渡研究基金会.	2022		Duplicate document
2024-04-15	Pei-dong Wu	Wanfang	新型淋巴特异性酪氨酸磷酸酶（LYP）抑制剂	普渡研究基金会.	2022		Not related to PTPN22 SNPs and T1D risk
2024-04-15	Yu Su	Pubmed	A synonymous KCNJ11 variant leading to MODY13: A case report and literature review	Chen C, Piao Y, Sang Y.	2023	10.1016/j.ymgmr.2023.101043	Not related to PTPN22 SNPs and T1D risk
2024-04-06	Peng-fei Fang	CNKI	A synonymous KCNJ11 variant leading to MODY13: A case report and literature review	Chen C, Piao Y, Sang Y.	2023		Duplicate document
2024-04-15	Yu Su	Pubmed	Appraisal of the causal effect of plasma caffeine on adiposity, type 2 diabetes, and cardiovascular disease: two sample mendelian randomisation study	Larsson SC, Woolf B, Gill D.	2023	10.1136/bmjmed-2022-000335	Not related to PTPN22 SNPs and T1D risk
2024-04-06	Peng-fei Fang	CNKI	Appraisal of the causal effect of plasma caffeine on adiposity, type 2 diabetes, and cardiovascular disease: two sample mendelian randomisation study	Larsson SC, Woolf B, Gill D.	2023		Duplicate document
2024-04-15	Pei-dong Wu	Wanfang	Appraisal of the causal effect of plasma caffeine on adiposity, type 2 diabetes, and cardiovascular disease: two sample mendelian randomisation study	Larsson SC, Woolf B, Gill D.	2023		Duplicate document
2024-04-15	Yu Su	Pubmed	Association of CYP2C9*2 Allele with Sulphonylurea-Induced Hypoglycaemia in Type 2 Diabetes Mellitus Patients: A Pharmacogenetic Study in Pakistani Pashtun Population	Jan A, Saeed M, Mothana RA, Muhammad T, Rahman N, Alanzi AR, Akbar R.	2023	10.3390/biomedicines11082282	Not related to PTPN22 SNPs and T1D risk
2024-04-15	Yu Su	Pubmed	Association of SLC22A1, SLC47A1, and KCNJ11 polymorphisms with efficacy and safety of metformin and sulfonylurea combination therapy in Egyptian patients with type 2 diabetes	Ahmed A, Elsadek HM, Shalaby SM, Elnahas HM.	2023	10.4103/1735-5362.389949	Not related to PTPN22 SNPs and T1D risk
2024-04-15	Yu Su	Pubmed	Case report: Neonatal diabetes mellitus caused by KCNJ11 mutation presenting with intracranial hemorrhage	Wu B, Xu W.	2023	10.3389/fneur.2023.1072078	Not related to PTPN22 SNPs and T1D risk
2024-04-06	Peng-fei Fang	CNKI	Case report: Neonatal diabetes mellitus caused by KCNJ11 mutation presenting with intracranial hemorrhage	Wu B, Xu W.	2023		Duplicate document
2024-04-15	Pei-dong Wu	Wanfang	Case report: Neonatal diabetes mellitus caused by KCNJ11 mutation presenting with intracranial hemorrhage	Wu B, Xu W.	2023		Duplicate document
2024-04-15	Yu Su	Pubmed	CTLA4, SH2B3, and CLEC16A diversely affect the progression of early islet autoimmunity in relatives of Type 1 diabetes patients	Vandewalle J, Desouter AK, Van der Auwera BJ, Tenoutasse S, Gillard P, De Block C, Keymeulen B, Gorus FK, Van de Casteele M; Belgian Diabetes Registry.	2023	10.1093/cei/uxad002	Not related to PTPN22 SNPs and T1D risk
2024-04-15	Yu Su	Pubmed	CYP1A2 Genetic Variation, Coffee Intake, and Kidney Dysfunction	Mahdavi S, Palatini P, El-Sohemy A.	2023	10.1001/jamanetworkopen.2022.47868	Not related to PTPN22 SNPs and T1D risk
2024-04-15	Yu Su	Pubmed	Diazoxide-unresponsive Hyperinsulinemic Hypoglycaemia in a Preterm Infant with Heterozygous Insulin Receptor Gene Mutation	Poon SW, Chung BH, Wong MS, Tsang AM.	2023	10.4274/jcrpe.galenos.2023.2022-12-10	Not related to PTPN22 SNPs and T1D risk
2024-04-15	Yu Su	Pubmed	DNA methylation differences within INS, PTPN22 and IL2RA promoters in lymphocyte subsets in children with type 1 diabetes and controls	Pahkuri S, Ekman I, Vandamme C, Näntö-Salonen K, Toppari J, Veijola R, Knip M, Kinnunen T, Ilonen J, Lempainen J.	2023	10.1080/08916934.2023.2259118	Not related to PTPN22 SNPs and T1D risk
2024-04-15	Yu Su	Pubmed	Early treatment of neonatal diabetes with oral glibenclamide in an extremely preterm infant	Galderisi A, Kermorvant-Duchemin E, Daruich A, Bonnard AA, Lapillonne A, Aubelle MS, Perrella B, Vial Y, Cave H, Berdugo M, Jarreau PH, Polak M, Beltrand J.	2023	10.1002/jmd2.12358	Not related to PTPN22 SNPs and T1D risk
2024-04-15	Yu Su	Pubmed	Early-onset diabetes in Africa: A mini-review of the current genetic profile	Adadey SM, Mensah JA, Acquah KS, Abugri J, Osei-Yeboah R.	2023	10.1016/j.ejmg.2023.104887	Not related to PTPN22 SNPs and T1D risk
2024-04-15	Yu Su	Pubmed	Evaluation of important human CYP450 isoforms and P-glycoprotein phenotype changes and genotype in type 2 diabetic patients, before and after intensifying treatment regimen using Geneva cocktail	Neyshaburinezhad N, Shirzad N, Rouini M, Namazi S, Khoshayand M, Esteghamati A, Nakhjavani M, Ghasim H, Gloor Y, Daali Y, Ardakani YH.	2023	10.1111/bcpt.13840	Not related to PTPN22 SNPs and T1D risk
2024-04-15	Yu Su	Pubmed	Identification of Key Biomarkers in Hepatocellular Carcinoma Induced by Non-alcoholic steatohepatitis or Metabolic Syndrome via Integrated Bioinformatics Analysis	Wang B, Zhang Y, Gai L, He Y, Qiu H, Li P.	2023	10.14715/cmb/2023.69.7.28	Not related to PTPN22 SNPs and T1D risk
2024-04-15	Yu Su	Pubmed	Induction of glucose production by heterocyclic amines is dependent on N-acetyltransferase 2 genetic polymorphism in cryopreserved human hepatocytes	Walls KM, Hong KU, Hein DW.	2023	10.1016/j.toxlet.2023.07.002	Not related to PTPN22 SNPs and T1D risk
2024-04-15	Yu Su	Pubmed	Management of Neonatal Diabetes due to a KCNJ11 Mutation with Automated Insulin Delivery System and Remote Patient Monitoring	Lee MY, Gloyn AL, Maahs DM, Prahalad P.	2023	10.1155/2023/8825724	Not related to PTPN22 SNPs and T1D risk
2024-04-15	Yu Su	Pubmed	MODY in China: two families carrying the KCNJ11 E229K variant	Xiao B, Yi H, Zhang M, Wang R, Hu Y, Xu Y, Shao Z, Zhang S, Peng N.	2023	10.1007/s00592-023-02114-y	Not related to PTPN22 SNPs and T1D risk
2024-04-06	Peng-fei Fang	CNKI	Pituitary stalk interruption syndrome and liver cirrhosis associated with diabetes and an inactivating KCNJ11 gene mutation: a case report and literature review	Liu Z, Zhao W, Cao C, Wang Y, Xiao L, Wang X, Jin C, Xiao J.	2023		Duplicate document
2024-04-15	Pei-dong Wu	Wanfang	Pituitary stalk interruption syndrome and liver cirrhosis associated with diabetes and an inactivating KCNJ11 gene mutation: a case report and literature review	Liu Z, Zhao W, Cao C, Wang Y, Xiao L, Wang X, Jin C, Xiao J.	2023		Duplicate document
2024-04-15	Yu Su	Pubmed	Pituitary stalk interruption syndrome and liver cirrhosis associated with diabetes and an inactivating KCNJ11 gene mutation: a case report and literature review	Liu Z, Zhao W, Cao C, Wang Y, Xiao L, Wang X, Jin C, Xiao J.	2023	10.3389/fendo.2023.1297146	Not related to PTPN22 SNPs and T1D risk
2024-04-06	Peng-fei Fang	CNKI	Prognostic cardiovascular cut-off values of dietary caffeine in a cohort of unselected men and women from general population	Tikhonoff V, Casiglia E.	2023		Duplicate document
2024-04-15	Yu Su	Pubmed	Prognostic cardiovascular cut-off values of dietary caffeine in a cohort of unselected men and women from general population	Tikhonoff V, Casiglia E.	2023	10.1016/j.numecd.2023.07.006	Not related to PTPN22 SNPs and T1D risk
2024-04-06	Peng-fei Fang	CNKI	PRSS22促进乳腺癌进展的作用机制研究	宋琳.	2023		Duplicate document
2024-04-15	Pei-dong Wu	Wanfang	PRSS22促进乳腺癌进展的作用机制研究	宋琳.	2023		Not related to PTPN22 SNPs and T1D risk
2024-04-15	Yu Su	Pubmed	PTPN22 intron polymorphism rs1310182 (c.2054-852T>C) is associated with type 1 diabetes mellitus in patients of Armenian descent	Žak R, Navasardyan L, Hunák J, Martinů J, Heneberg P.	2023	10.1371/journal.pone.0286743	Standards-compliant
2024-04-15	Yu Su	Pubmed	PTPN22 R620W gene editing in T cells enhances low-avidity TCR responses	Anderson W, Barahmand-Pour-Whitman F, Linsley PS, Cerosaletti K, Buckner JH, Rawlings DJ.	2023	10.7554/eLife.81577	Duplicate document
2024-04-15	Yu Su	Pubmed	Sex differences of the shared genetic landscapes between type 2 diabetes and peripheral artery disease in East Asians and Europeans	Lu Z, Zhang H, Yang Y, Zhao H.	2023	10.1007/s00439-023-02573-x	Not related to PTPN22 SNPs and T1D risk
2024-04-15	Yu Su	Pubmed	Targeted gene panel analysis of Japanese patients with maturity-onset diabetes of the young-like diabetes mellitus: Roles of inactivating variants in the ABCC8 and insulin resistance genes	Yorifuji T, Watanabe Y, Kitayama K, Yamada Y, Higuchi S, Mori J, Kato M, Takahashi T, Okuda T, Aoyama T.	2023	10.1111/jdi.13957	Not related to PTPN22 SNPs and T1D risk
2024-04-15	Yu Su	Pubmed	The association between PTPN22 C1858T gene polymorphism and type 1 diabetes mellitus: an Indonesian study	Rochmah N, Arief F, Faizi M, Basuki S.	2023	10.1080/07853890.2023.2190162	Standards-compliant
2024-04-15	Yu Su	Pubmed	The Mutation Spectrum of Rare Variants in the Gene of Adenosine Triphosphate (ATP)-Binding Cassette Subfamily C Member 8 in Patients with a MODY Phenotype in Western Siberia	Ivanoshchuk D, Shakhtshneider E, Mikhailova S, Ovsyannikova A, Rymar O, Valeeva E, Orlov P, Voevoda M.	2023	10.3390/jpm13020172	Not related to PTPN22 SNPs and T1D risk
2024-04-15	Yu Su	Pubmed	UBASH3A Interacts with PTPN22 to Regulate IL2 Expression and Risk for Type 1 Diabetes	Newman JRB, Concannon P, Ge Y.	2023	10.3390/ijms24108671	Not related to PTPN22 SNPs and T1D risk
2024-04-06	Peng-fei Fang	CNKI	Validation of Genome-Wide Association Studies (GWAS)-Identified Type 2 Diabetes Mellitus Risk Variants in Pakistani Pashtun Population	Jan A, Zakiullah, Khuda F, Akbar R.	2023		Duplicate document
2024-04-15	Pei-dong Wu	Wanfang	Validation of Genome-Wide Association Studies (GWAS)-Identified Type 2 Diabetes Mellitus Risk Variants in Pakistani Pashtun Population	Jan A, Zakiullah, Khuda F, Akbar R.	2023		Duplicate document
2024-04-15	Yu Su	Pubmed	Validation of Genome-Wide Association Studies (GWAS)-Identified Type 2 Diabetes Mellitus Risk Variants in Pakistani Pashtun Population	Jan A, Zakiullah, Khuda F, Akbar R.	2023	10.15605/jafes.037.S5	Not related to PTPN22 SNPs and T1D risk
2024-04-15	Pei-dong Wu	Wanfang	水稻基因组编辑体系的优化及优异单倍体诱导系的创制	任俊.	2023		Not related to PTPN22 SNPs and T1D risk
2024-04-15	Pei-dong Wu	Wanfang	糖尿病相关间质性肺疾病家系的遗传特征及MUC5B基因作用机制的探讨	张庆华.	2023		Not related to PTPN22 SNPs and T1D risk
2024-04-15	Pei-dong Wu	Wanfang	脂肪细胞源外泌体调控PTPN2介导的T细胞极化在糖尿病心肌病中的作用和机制研究	李育林.	2023		Not related to PTPN22 SNPs and T1D risk
2024-04-15	Yu Su	Pubmed	A Case of Diabetes Mellitus Type MODY5 as a Feature of 17q12 Deletion Syndrome	Yaşar Köstek H, Özgüç Çömlek F, Gürkan H, Özkayın EN, Tütüncüler Kökenli F.	2024	10.4274/jcrpe.galenos.2022.2022-3-2	Not related to PTPN22 SNPs and T1D risk
2024-04-15	Yu Su	Pubmed	A case series of maturity-onset diabetes of the young highlighting atypical presentations and the implications of genetic diagnosis	Narasimhegowda M, Nagarajappa VH, Palany R.	2024	10.20945/2359-4292-2023-0239	Not related to PTPN22 SNPs and T1D risk
2024-04-15	Yu Su	Pubmed	A Japanese school urine screening program led to the diagnosis of KCNJ11-MODY: A case report	Hattori A, Okuhara K, Shimizu Y, Ohta T, Suzuki S.	2024	10.1297/cpe.2023-0037	Not related to PTPN22 SNPs and T1D risk
2024-04-15	Yu Su	Pubmed	A loss-of-function mutation in KCNJ11 causing sulfonylurea-sensitive diabetes in early adult life	Vedovato N, Salguero MV, Greeley SAW, Yu CH, Philipson LH, Ashcroft FM.	2024	10.1007/s00125-024-06103-w	Not related to PTPN22 SNPs and T1D risk
2024-04-15	Pei-dong Wu	Wanfang	A multi-ancestry genome-wide association study in type 1 diabetes	MICHALEK, DOMINIKA A., TERN, COURTNEY, ZHOU, WEI, ROBERTSON, CATHERINE C., FARBER, EMILY, CAMPOLIETO, PAUL, CHEN, WEI-MIN, ONENGUT-GUMUSCU, SUNA, RICH, STEPHEN S..	2024	10.1093/hmg/ddae024	Not related to PTPN22 SNPs and T1D risk
2024-04-15	Yu Su	Pubmed	An analysis of the relationship between ABCC8 and KCNJ11 gene polymorphisms and diabetic retinopathy in Turkish population	Alp E, Doguizi S, Mutlu Icduygu F, Akgun E, Sekeroglu MA, Ozer MA.	2024	10.1080/13816810.2024.2317279	Not related to PTPN22 SNPs and T1D risk
2024-04-15	Yu Su	Pubmed	Clinical and genetic characteristics of maturity-onset diabetes of the young type 13: A systematic review of the literature	Chen Y, Hu X, Zhao M.	2024	10.1111/1753-0407.13520	Not related to PTPN22 SNPs and T1D risk
2024-04-15	Yu Su	Pubmed	Comprehensive data on the relationship between KCNJ11 polymorphisms and gestational diabetes mellitus predisposition: a meta-analysis	Golshan-Tafti M, Bahrami R, Dastgheib SA, Karimi-Zarchi M, Azizi S, Marzbanrad Z, Hajizadeh N, Aghasipour M, Yeganegi M, Shiri A, Aghili K, Neamatzadeh H.	2024	10.1007/s40200-024-01428-0	Not related to PTPN22 SNPs and T1D risk
2024-04-15	Yu Su	Pubmed	Genetic variation of CYP2C9 gene and its correlation with cardiovascular disease risk factors	Rasool GS, Al-Awadi SJ, Hussien AA, Al-Attar MM.	2024	10.1007/s11033-023-09151-4	Not related to PTPN22 SNPs and T1D risk
2024-04-15	Yu Su	Pubmed	Genotypes predisposing for celiac disease and autoimmune diabetes and risk of infections in early childhood	Størdal K, Tapia G, Lund-Blix NA, Stene LC.	2024	10.1002/jpn3.12078	Duplicate document
2024-04-15	Yu Su	Pubmed	Identification of gene mutations associated with type 1 diabetes by next-generation sequencing in affected Palestinian families	Bawatneh A, Darwish A, Eideh H, Darwish HM.	2024	10.3389/fgene.2023.1292073	Not related to PTPN22 SNPs and T1D risk
2024-04-15	Yu Su	Pubmed	Molecular Dynamics Simulation of Kir6.2 Variants Reveals Potential Association with Diabetes Mellitus	Elangeeb ME, Elfaki I, Eleragi AMS, Ahmed EM, Mir R, Alzahrani SM, Bedaiwi RI, Alharbi ZM, Mir MM, Ajmal MR, Tayeb FJ, Barnawi J.	2024	10.3390/molecules29081904	Not related to PTPN22 SNPs and T1D risk
2024-04-15	Yu Su	Pubmed	Molecular study of the KCNJ11 gene and its correlation with Prakriti to preventing and managing type 2 diabetes	Singh S, Gehlot S, Agrawal NK, Singh G, Singh D, Kaur P, Singh SK, Singh R.	2024	10.1016/j.jtcme.2024.01.004	Not related to PTPN22 SNPs and T1D risk
2024-04-15	Yu Su	Pubmed	Monogenic diabetes due to mutation in the KCNJ11 gene	Simón Frapolli VJ, López Montalbán Á, Picón César MJ.	2024	10.1016/j.medcli.2024.01.038	Not related to PTPN22 SNPs and T1D risk
2024-04-15	Yu Su	Pubmed	Retrospective analysis on incidence and risk factors of post-transplant diabetes mellitus after lung transplantation and its association with clinical outcomes	Du W, Wang X, Zhang D, Zuo X.	2024	10.1016/j.trim.2024.102008	Not related to PTPN22 SNPs and T1D risk
2024-04-15	Yu Su	Pubmed	Screening of Mutations in Maturity-onset Diabetes of the Young-related Genes and RFX6 in Children with Autoantibody-negative Type 1 Diabetes Mellitus	Şimşek E, Çilingir O, Şimşek T, Kocagil S, Erzurumluoğlu Gökalp E, Demiral M, Binay C.	2024	10.4274/jcrpe.galenos.2023.2023-5-10	Not related to PTPN22 SNPs and T1D risk
2024-04-15	Pei-dong Wu	Wanfang	Shared and distinct genetics of pure type 1 diabetes and type 1 diabetes with celiac disease, homology in their auto-antigens and immune dysregulation states: a study from North India	NAVCHETAN,KAUR, JAGDEEP,SINGH, RANJANA W.,MINZ, SHASHI,ANAND, BIMAN,SAIKIA, SANJAY K.,BHADADA, DEVI,DAYAL, MANOJ,KUMAR, SANDEEP K.,DHANDA.	2024	10.1007/s00592-024-02258-5	Not related to PTPN22 SNPs and T1D risk
2024-04-15	Yu Su	Pubmed	Use of a long-term continuous glucose monitor for predicting sulfonylurea dose in patients with neonatal diabetes mellitus: a case series	Tagawa K, Matsui K, Tsukamura A, Shibata M, Tsutsui H, Nagai S, Maruo Y.	2024	10.1297/cpe.2023-0062	Not related to PTPN22 SNPs and T1D risk
2024-04-15	Pei-dong Wu	Wanfang	方格星虫多肽对2型糖尿病小鼠认知功能障碍的改善作用及机制研究	袁华芳.	2024		Duplicate document
2024-04-06	Peng-fei Fang	CNKI	方格星虫多肽对2型糖尿病小鼠认知功能障碍的改善作用及机制研究	袁华芳.	2024		Not related to PTPN22 SNPs and T1D risk
2024-04-06	Peng-fei Fang	CNKI	淋巴特异性酪氨酸磷酸酶(LYP)抑制剂	普渡研究基金会.	2024		Not related to PTPN22 SNPs and T1D risk
2024-04-06	Peng-fei Fang	CNKI	T-cell lines reactive to an immunodominant epitope of the tyrosine phosphatase-like autoantigen IA-2 in type 1 diabetes.	Hawkes C J; Schloot N C; Marks J; Willemen S J; Drijfhout J W; Mayer E K; Christie M R; Roep B O	2000		Not related to PTPN22 SNPs and T1D risk
2024-04-06	Peng-fei Fang	CNKI	A functional polymorphism (1858C/T) in the PTPN22 gene is linked and associated with type I diabetes in multiplex families.	Onengut-Gumuscu S; Ewens K G; Spielman R S; Concannon P	2004		Duplicate document
2024-04-15	Yu Su	Pubmed	Genetic association between a lymphoid tyrosine phosphatase (PTPN22) and type 1 diabetes.	Zheng Weipeng; She Jin-Xiong	2005		Not related to PTPN22 SNPs and T1D risk
2024-04-06	Peng-fei Fang	CNKI	A general autoimmunity gene (PTPN22) is not associated with inflammatory bowel disease in a British population.	Prescott N J; Fisher S A; Onnie C; Pattni R; Steer S; Sanderson J; Forbes A; Lewis C M; Mathew C G	2005		Duplicate document
2024-04-06	Peng-fei Fang	CNKI	Association analysis of the 1858C&gt;T polymorphism in the PTPN22 gene in juvenile idiopathic arthritis and other autoimmune diseases	M K Viken; S S Amundsen; T K Kvien; K M Boberg; I M Gilboe; V Lilleby; L M Sollid; Ø T Førre; E Thorsby; A Smerdel; B A Lie	2005		Not related to PTPN22 SNPs and T1D risk
2024-04-06	Peng-fei Fang	CNKI	Association of IL13 with total IgE: Evidence against an inverse association of atopy and diabetes	Lisa M. Maier; Joanna M.M. Howson; Neil Walker; Gavin P. Spickett; Richard W. Jones; Susan M. Ring; Wendy L. McArdle; Christopher E. Lowe; Rebecca Bailey; Felicity Payne; John A. Todd; David P. Strachan	2005		Duplicate document
2024-04-06	Peng-fei Fang	CNKI	Association of the lymphoid tyrosine phosphatase R620W variant with rheumatoid arthritis, but not Crohn's disease, in Canadian populations.	van Oene Mark; Wintle Richard F; Liu Xiangdong; Yazdanpanah Mehrdad; Gu Xiangjun; Newman Bill; Kwan Albert; Johnson Benjamin; Owen Julie; Greer Wenda; Mosher Dianne; Maksymowych Walter; Keystone Ed; Rubin Laurence A; Amos Christopher I; Siminovitch Katherine A	2005		Duplicate document
2024-04-06	Peng-fei Fang	CNKI	Association of the single nucleotide polymorphism C1858T of the PTPN22 gene with type 1 diabetes.	Ladner Martha B; Bottini Nunzio; Valdes Ana M; Noble Janelle A	2005		Duplicate document
2024-04-06	Peng-fei Fang	CNKI	Ethnic differences in allele frequency of autoimmune-disease-associated SNPs.	Laboratory for Rheumatic Diseases, SNP Research Center, The Institute of Physical and Chemical Research, 1-7-22 Suehiro-cho, Tsurumi-ku, Yokohama, Kanagawa, 230-0045, Japan.; Laboratory for Rheumatic Diseases, SNP Research Center, The Institute of Physical and Chemical Research, 1-7-22 Suehiro-cho, Tsurumi-ku, Yokohama, Kanagawa, 230-0045, Japan. ryamada@src.riken.go.jp.; Laboratory for Rheumatic…	2005		Duplicate document
2024-04-06	Peng-fei Fang	CNKI	Genetic association between a lymphoid tyrosine phosphatase (PTPN22) and type 1 diabetes.	Zheng Weipeng; She Jin-Xiong	2005		Duplicate document
2024-04-06	Peng-fei Fang	CNKI	Genetic prediction of autoimmunity: Initial oligogenic prediction of anti-islet autoimmunity amongst DR3/DR4–DQ8 relatives of patients with type 1A diabetes	Theresa A. Aly; Akane Ide; Kurt Humphrey; Jennifer M. Barker; Andrea Steck; Henry A. Erlich; Liping Yu; Dongmei Miao; Maria J. Redondo; Kim McFann; Christine M. Roberts; Sunanda R. Babu; Jill M. Norris; George S. Eisenbarth; Marian J. Rewers	2005		Not related to PTPN22 SNPs and T1D risk
2024-04-06	Peng-fei Fang	CNKI	Genetic susceptibility to type 1 diabetes	Lisa M Maier; Linda S Wicker	2005		Not related to PTPN22 SNPs and T1D risk
2024-04-06	Peng-fei Fang	CNKI	Immunogenetics of type 1 diabetes.	Kim Mimi S; Polychronakos Constantin	2005		Duplicate document
2024-04-06	Peng-fei Fang	CNKI	Molecular Genetics and Epidemiology of Japanese Type 1 Diabetes	Eiji Kawasaki; Katsumi Eguchi	2005		Duplicate document
2024-04-15	Yu Su	Pubmed	Molecular Genetics and Epidemiology of Japanese Type 1 Diabetes	Eiji Kawasaki; Katsumi Eguchi	2005		Not related to PTPN22 SNPs and T1D risk
2024-04-06	Peng-fei Fang	CNKI	PTPN22 C1858T polymorphism in Colombian patients with autoimmune diseases.	Gomez L M; Anaya J-M; Gonzalez C I; Pineda-Tamayo R; Otero W; Arango A; Martín J	2005		Duplicate document
2024-04-06	Peng-fei Fang	CNKI	Type 1 diabetes: evidence for susceptibility loci from four genome-wide linkage scans in 1,435 multiplex families.	Concannon Patrick; Erlich Henry A; Julier Cecile; Morahan Grant; Nerup Jørn; Pociot Flemming; Todd John A; Rich Stephen S	2005		Duplicate document
2024-04-06	Peng-fei Fang	CNKI	A haplotype-based analysis of the PTPN22 locus in type 1 diabetes.	Onengut-Gumuscu Suna; Buckner Jane H; Concannon Patrick	2006		Duplicate document
2024-04-06	Peng-fei Fang	CNKI	Analysis of polymorphisms in 16 genes in type 1 diabetes that have been associated with other immune-mediated diseases	Smyth Deborah ; Howson Joanna ; Payne Felicity; Maier Lisa ; Bailey Rebecca; Holland Kieran; Lowe Christopher ; Cooper Jason ; Hulme John ; Vella Adrian; Dahlman Ingrid; Lam Alex ; Nutland Sarah; Walker Neil ; Twells Rebecca ; Todd John	2006		Duplicate document
2024-04-06	Peng-fei Fang	CNKI	Genetic determinants of type 1 diabetes across populations.	Jahromi Mohamed M; Eisenbarth George S	2006		Duplicate document
2024-04-06	Peng-fei Fang	CNKI	Genetics of type 1 diabetes: similarities and differences between Asian and Caucasian populations.	Ikegami Hiroshi; Fujisawa Tomomi; Kawabata Yumiko; Noso Shinsuke; Ogihara Toshio	2006		Not related to PTPN22 SNPs and T1D risk
2024-04-06	Peng-fei Fang	CNKI	Is there a Common Genetic Basis for Autoimmune Diseases?	Anaya Juan-Manuel; Gómez LuisMiguel; Castiblanco John	2006		Not related to PTPN22 SNPs and T1D risk
2024-04-06	Peng-fei Fang	CNKI	Lymphoid tyrosine phosphatase (LYP/PTPN22) Arg620Trp variant regulates insulin autoimmunity and progression to type 1 diabetes.	Hermann R; Lipponen K; Kiviniemi M; Kakko T; Veijola R; Simell O; Knip M; Ilonen J	2006		Duplicate document
2024-04-06	Peng-fei Fang	CNKI	No independent role of the −1123 G<ce:hsp sp="0.25"/>><ce:hsp sp="0.25"/>C and<ce:hsp sp="0.25"/>+<ce:hsp sp="0.25"/>2740 A<ce:hsp sp="0.25"/>><ce:hsp sp="0.25"/>G variants in the association of PTPN22 with type 1 diabetes and juvenile idiopathic arthritis in two Caucasian populations	Ondrej Cinek; Ondrej Hradsky; Gunduz Ahmedov; Antonij Slavcev; Stanislava Kolouskova; Michal Kulich; Zdenek Sumnik	2006		Duplicate document
2024-04-06	Peng-fei Fang	CNKI	Role of PTPN22 in type 1 diabetes and other autoimmune diseases	Nunzio Bottini; Torkel Vang; Francesco Cucca; Tomas Mustelin	2006		Duplicate document
2024-04-06	Peng-fei Fang	CNKI	The 1858T PTPN22 gene variant contributes to a genetic risk of type 1 diabetes in a Ukrainian population.	Fedetz M; Matesanz F; Caro-Maldonado A; Smirnov I I; Chvorostinka V N; Moiseenko T A; Alcina A	2006		Standards-compliant
2024-04-06	Peng-fei Fang	CNKI	Unraveling the genetics of systemic lupus erythematosus.	Harley John B; Kelly Jennifer A; Kaufman Kenneth M	2006		Duplicate document
2024-04-06	Peng-fei Fang	CNKI	Genetics of type 1 diabetes in Asian and Caucasian populations	Hiroshi Ikegami; Yumiko Kawabata; Shinsuke Noso; Tomomi Fujisawa; Toshio Ogihara	2007		Duplicate document
2024-04-06	Peng-fei Fang	CNKI	Linkage proof for PTPN22, a rheumatoid arthritis susceptibility gene and a human autoimmunity gene.	Michou Laëtitia; Lasbleiz Sandra; Rat Anne-Christine; Migliorini Paola; Balsa Alejandro; Westhovens René; Barrera Pilar; Alves Helena; Pierlot Céline; Glikmans Elodie; Garnier Sophie; Dausset Jean; Vaz Carlos; Fernandes Manuela; Petit-Teixeira Elisabeth; Lemaire Isabelle; Pascual-Salcedo Dora; Bombardieri Stefano; Dequeker Jan; Radstake Timothy R; Van Riel Piet; van de Putte Leo; Lopes-Vaz Antoni…	2007		Duplicate document
2024-04-06	Peng-fei Fang	CNKI	No independent role of the -1123 G>C and+2740 A>G variants in the association of PTPN22 with type 1 diabetes and juvenile idiopathic arthritis in two Caucasian populations.	Cinek Ondrej; Hradsky Ondrej; Ahmedov Gunduz; Slavcev Antonij; Kolouskova Stanislava; Kulich Michal; Sumnik Zdenek	2007		Duplicate document
2024-04-06	Peng-fei Fang	CNKI	Protein tyrosine phosphatase PTPN22 in human autoimmunity.	Vang Torkel; Miletic Ana V; Bottini Nunzio; Mustelin Tomas	2007		Duplicate document
2024-04-06	Peng-fei Fang	CNKI	PTPN22 R620W functional variant in type 1 diabetes and autoimmunity related traits.	Chelala Claude; Duchatelet Sabine; Joffret Marie-Line; Bergholdt Regine; Dubois-Laforgue Danièle; Ghandil Pegah; Pociot Flemming; Caillat-Zucman Sophie; Timsit José; Julier Cécile	2007		Duplicate document
2024-04-06	Peng-fei Fang	CNKI	PTPN22: its role in SLE and autoimmunity.	Chung Sharon A; Criswell Lindsey A	2007		Duplicate document
2024-04-06	Peng-fei Fang	CNKI	Structure, inhibitor, and regulatory mechanism of Lyp, a lymphoid-specific tyrosine phosphatase implicated in autoimmune diseases.	Yu Xiao; Sun Jin-Peng; He Yantao; Guo Xiaoling; Liu Sijiu; Zhou Bo; Hudmon Andy; Zhang Zhong-Yin	2007		Duplicate document
2024-04-06	Peng-fei Fang	CNKI	Susceptibility to type 1 diabetes conferred by the PTPN22 C1858T polymorphism in the Spanish population	Santiago Jose; Martínez Alfonso; de la Calle Hermenegildo; Fernández-Arquero Miguel; Figueredo M Ángeles; de la Concha Emilio ; Urcelay Elena	2007		Duplicate document
2024-04-06	Peng-fei Fang	CNKI	The PTPN22 promoter polymorphism -1123G>C association cannot be distinguished from the 1858C>T association in a Norwegian rheumatoid arthritis material.	Viken M K; Olsson M; Flåm S T; Førre O; Kvien T K; Thorsby E; Lie B A	2007		Duplicate document
2024-04-06	Peng-fei Fang	CNKI	[Genetic and humoral autoimmunity markers of type 1 diabetes: from theory to practice].	Silva Maria Elizabeth Rossi da; Mory Denise; Davini Elaine	2008		Duplicate document
2024-04-15	Yu Su	Pubmed	A large-scale rheumatoid arthritis genetic study identifies association at chromosome 9q33.2.	Monica Chang; Charles M Rowland; Veronica E Garcia; Steven J Schrodi; Joseph J Catanese; Annette H M van der Helm-van Mil; Kristin G Ardlie; Christopher I Amos; Lindsey A Criswell; Daniel L Kastner; Peter K Gregersen; Fina A S Kurreeman; Rene E M Toes; Tom W J Huizinga; Michael F Seldin; Ann B Begovich	2008		Not related to PTPN22 SNPs and T1D risk
2024-04-15	Pei-dong Wu	Wanfang	A large-scale rheumatoid arthritis genetic study identifies association at chromosome 9q33.2.	Monica Chang; Charles M Rowland; Veronica E Garcia; Steven J Schrodi; Joseph J Catanese; Annette H M van der Helm-van Mil; Kristin G Ardlie; Christopher I Amos; Lindsey A Criswell; Daniel L Kastner; Peter K Gregersen; Fina A S Kurreeman; Rene E M Toes; Tom W J Huizinga; Michael F Seldin; Ann B Begovich	2008		Duplicate document
2024-04-06	Peng-fei Fang	CNKI	Association between PTPN22 C1858T and type 1 diabetes: a replication in continental Italy	Saccucci Del Duca Rapini Verrotti Piccinini Maccari Canu Angelini Fontana Giannini Chiarelli Manca Bitti Bottini	2008		Duplicate document
2024-04-06	Peng-fei Fang	CNKI	Extreme genetic risk for type 1A diabetes in the post-genome era	Erin E. Baschal; George S. Eisenbarth	2008		Not related to PTPN22 SNPs and T1D risk
2024-04-06	Peng-fei Fang	CNKI	FCRL3 -169CT functional polymorphism in type 1 diabetes and autoimmunity traits.	Duchatelet Sabine; Caillat-Zucman Sophie; Dubois-Laforgue Danièle; Blanc Hervé; Timsit José; Julier Cécile	2008		Duplicate document
2024-04-15	Pei-dong Wu	Wanfang	Further evidence of a primary, causal association of the PTPN22 620W variant with type 1 diabetes.	Zoledziewska Magdalena; Perra Chiara; Orrù Valeria; Moi Loredana; Frongia Paola; Congia Mauro; Bottini Nunzio; Cucca Francesco	2008		Duplicate document
2024-04-06	Peng-fei Fang	CNKI	Further evidence of a primary, causal association of the PTPN22 620W variant with type 1 diabetes.	Zoledziewska Magdalena; Perra Chiara; Orrù Valeria; Moi Loredana; Frongia Paola; Congia Mauro; Bottini Nunzio; Cucca Francesco	2008		Standards-compliant
2024-04-15	Yu Su	Pubmed	Genetic polymorphisms in susceptibility to Type 1 Diabetes	Behrooz Z. Alizadeh; Bobby P.C. Koeleman	2008		Duplicate document
2024-04-06	Peng-fei Fang	CNKI	Genetic polymorphisms in susceptibility to Type 1 Diabetes	Behrooz Z. Alizadeh; Bobby P.C. Koeleman	2008		Not related to PTPN22 SNPs and T1D risk
2024-04-06	Peng-fei Fang	CNKI	Genetic similarities between latent autoimmune diabetes in adults, type 1 diabetes, and type 2 diabetes.	Cervin Camilla; Lyssenko Valeriya; Bakhtadze Ekaterine; Lindholm Eero; Nilsson Peter; Tuomi Tiinamaija; Cilio Corrado M; Groop Leif	2008		Duplicate document
2024-04-06	Peng-fei Fang	CNKI	Impact of diabetes susceptibility loci on progression from pre-diabetes to diabetes in at-risk individuals of the diabetes prevention trial-type 1 (DPT-1).	Butty Vincent; Campbell Christopher; Mathis Diane; Benoist Christophe	2008		Duplicate document
2024-04-06	Peng-fei Fang	CNKI	Joint effects of HLA, INS, PTPN22 and CTLA4 genes on the risk of type 1 diabetes.	Bjørnvold M; Undlien D E; Joner G; Dahl-Jørgensen K; Njølstad P R; Akselsen H E; Gervin K; Rønningen K S; Stene L C	2008		Not related to PTPN22 SNPs and T1D risk
2024-04-15	Yu Su	Pubmed	Joint genetic susceptibility to type 1 diabetes and autoimmune thyroiditis: from epidemiology to mechanisms.	Huber Amanda; Menconi Francesca; Corathers Sarah; Jacobson Eric M; Tomer Yaron	2008		Duplicate document
2024-04-06	Peng-fei Fang	CNKI	Joint genetic susceptibility to type 1 diabetes and autoimmune thyroiditis: from epidemiology to mechanisms.	Huber Amanda; Menconi Francesca; Corathers Sarah; Jacobson Eric M; Tomer Yaron	2008		Not related to PTPN22 SNPs and T1D risk
2024-04-06	Peng-fei Fang	CNKI	No evidence for association of PTPN22 R620W functional variant C1858T with type 1 diabetes in Asian Indians.	Baniasadi V; Das S N	2008		Standards-compliant
2024-04-06	Peng-fei Fang	CNKI	Protein tyrosine phosphatase non-receptor type 22 gene variants at position 1858 are associated with type 1 and type 2 diabetes in Estonian population	Douroudis Prans Haller Nemvalts Rajasalu Tillmann Kisand Uibo	2008		Duplicate document
2024-04-06	Peng-fei Fang	CNKI	PTPN22 C1858T与1型糖尿病相关性荟萃分析	周建博; 王夏涟; 屈会起	2008		Duplicate document
2024-04-15	Pei-dong Wu	Wanfang	PTPN22 Trp^sup 620^ Explains the Association of Chromosome 1p13 With Type 1 Diabetes and Shows a Statistical Interaction With HLA Class II Genotypes	Smyth, Deborah J; Cooper, Jason D; Howson, Joanna M M; Walker, Neil M; Plagnol, Vincent; Stevens, Helen; Clayton, David G; Todd, John A	2008		Duplicate document
2024-04-06	Peng-fei Fang	CNKI	PTPN22 Trp620 explains the association of chromosome 1p13 with type 1 diabetes and shows a statistical interaction with HLA class II genotypes.	Smyth Deborah J; Cooper Jason D; Howson Joanna M M; Walker Neil M; Plagnol Vincent; Stevens Helen; Clayton David G; Todd John A	2008		Duplicate document
2024-04-06	Peng-fei Fang	CNKI	Shared and distinct genetic variants in type 1 diabetes and celiac disease.	Smyth Deborah J; Plagnol Vincent; Walker Neil M; Cooper Jason D; Downes Kate; Yang Jennie H M; Howson Joanna M M; Stevens Helen; McManus Ross; Wijmenga Cisca; Heap Graham A; Dubois Patrick C; Clayton David G; Hunt Karen A; van Heel David A; Todd John A	2008		Not related to PTPN22 SNPs and T1D risk
2024-04-06	Peng-fei Fang	CNKI	Testing for linkage and association with rheumatoid arthritis a ptpn22 promoter polymorphism reported to be associated and linked with type 1 diabetes in the Caucasian population.	Dieudé P; Teixeira V H; Pierlot C; Cornélis F; Petit-Teixeira E	2008		Duplicate document
2024-04-06	Peng-fei Fang	CNKI	The FCRL3 -169T>C polymorphism is associated with rheumatoid arthritis and shows suggestive evidence of involvement with juvenile idiopathic arthritis in a Scandinavian panel of autoimmune diseases.	Eike M C; Nordang G B N; Karlsen T H; Boberg K M; Vatn M H; Dahl-Jørgensen K; Rønningen K S; Joner G; Flatø B; Bergquist A; Thorsby E; Førre O; Kvien T K; Undlien D E; Lie B A	2008		Duplicate document
2024-04-06	Peng-fei Fang	CNKI	TRB3基因多态性与代谢综合征关系的研究	巩会平	2008		Not related to PTPN22 SNPs and T1D risk
2024-04-06	Peng-fei Fang	CNKI	A functional single nucleotide polymorphism in PTPN22 contributes to diabetes susceptibility in the BioBreeding Rat	Sarmiento Janice D.; Wallis Robert; Marandi Leili; Poussier Philippe	2009		Not related to PTPN22 SNPs and T1D risk
2024-04-15	Yu Su	Pubmed	A functional single nucleotide polymorphism in PTPN22 contributes to diabetes susceptibility in the BioBreeding Rat	Sarmiento Janice D.; Wallis Robert; Marandi Leili; Poussier Philippe	2009		Duplicate document
2024-04-06	Peng-fei Fang	CNKI	Analysis of 19 genes for association with type I diabetes in the Type I Diabetes Genetics Consortium families.	Howson J M M; Walker N M; Smyth D J; Todd J A	2009		Not related to PTPN22 SNPs and T1D risk
2024-04-06	Peng-fei Fang	CNKI	Association of the PTPN22 Polymorphism C1858T with Type 1 Diabetes Mellitus	E. Yu. Lavrikova; A. G. Nikitin; Yu. A. Seregin; L. I. Zilberman; N. M. Tsitlidze; T. L. Kuraeva; V. A. Peterkova; I. I. Dedov; V. V. Nosikov	2009		Standards-compliant
2024-04-06	Peng-fei Fang	CNKI	Autoimmune thyroiditis and diabetes: dissecting the joint genetic susceptibility in a large cohort of multiplex families.	Villano Maria Justina B; Huber Amanda K; Greenberg David A; Golden Brian K; Concepcion Erlinda; Tomer Yaron	2009		Duplicate document
2024-04-10	Peng-fei Fang	CNKI	Diminished IL-2 responsiveness and FOXP3 expression in T1D subjects is revealed by a disease-associated variant of PTPN2	Long Sarah Alice; Bollyky Paul; Cerosaletti Karen; Shilling Heather; Pihoker Catherine; Sanda Srinath; Greenbaum Carla; Buckner Jane	2009		Not related to PTPN22 SNPs and T1D risk
2024-04-15	Yu Su	Pubmed	Diminished IL-2 responsiveness and FOXP3 expression in T1D subjects is revealed by a disease-associated variant of PTPN2	Long Sarah Alice; Bollyky Paul; Cerosaletti Karen; Shilling Heather; Pihoker Catherine; Sanda Srinath; Greenbaum Carla; Buckner Jane	2009		Duplicate document
2024-04-10	Peng-fei Fang	CNKI	Do non-HLA genes influence development of persistent islet autoimmunity and type 1 diabetes in children with high-risk HLA-DR,DQ genotypes?	Steck Andrea K; Zhang Weiming; Bugawan Teodorica L; Barriga Katherine J; Blair Alan; Erlich Henry A; Eisenbarth George S; Norris Jill M; Rewers Marian J	2009		Not related to PTPN22 SNPs and T1D risk
2024-04-10	Peng-fei Fang	CNKI	Follow-up of 1715 SNPs from the Wellcome Trust Case Control Consortium genome-wide association study in type I diabetes families.	Cooper J D; Walker N M; Smyth D J; Downes K; Healy B C; Todd J A	2009		Duplicate document
2024-04-10	Peng-fei Fang	CNKI	Genetic determinants of type 1 diabetes: immune response genes.	Kumar Neeraj; Kaur Gurvinder; Mehra Narinder	2009		Not related to PTPN22 SNPs and T1D risk
2024-04-15	Yu Su	Pubmed	Identification of alleles of genes TAF5L and PTPN22 predisposing to Type 1 Diabetes in nuclear affected families	Kudryashova U. V.; Kostareva A. A.; Ulupova E. O.; Klushina A. V.; Kalinina O. V.; Grizina V. S.; Grineva E. N.	2009		Duplicate document
2024-04-10	Peng-fei Fang	CNKI	Identification of alleles of genes TAF5L and PTPN22 predisposing to Type 1 Diabetes in nuclear affected families	Kudryashova U. V.; Kostareva A. A.; Ulupova E. O.; Klushina A. V.; Kalinina O. V.; Grizina V. S.; Grineva E. N.	2009		Not related to PTPN22 SNPs and T1D risk
2024-04-15	Yu Su	Pubmed	In silico screening for PTPN22 inhibitors: active hits from an inactive phosphatase conformation.	Wu Shuangding; Bottini Massimo; Rickert Robert C; Mustelin Tomas; Tautz Lutz	2009		Not related to PTPN22 SNPs and T1D risk
2024-04-10	Peng-fei Fang	CNKI	In silico screening for PTPN22 inhibitors: active hits from an inactive phosphatase conformation.	Wu Shuangding; Bottini Massimo; Rickert Robert C; Mustelin Tomas; Tautz Lutz	2009		Duplicate document
2024-04-10	Peng-fei Fang	CNKI	Interplay between PTPN22 C1858T polymorphism and cow's milk formula exposure in type 1 diabetes	Johanna Lempainen; Outi Vaarala; Miia Mäkelä; Riitta Veijola; Olli Simell; Mikael Knip; Robert Hermann; Jorma Ilonen	2009		Duplicate document
2024-04-15	Yu Su	Pubmed	OR.62. Impaired IL-2 Responsiveness and Treg Persistence in T1D is Revealed by Disease-Associated Variants in PTPN2	S. Alice Long; Paul Bollyky; Karen Cerosaletti; Heather Shilling; Catherine Pihoker; Srinath Sanda; Carla Greenbaum; Jane Buckner	2009		Duplicate document
2024-04-10	Peng-fei Fang	CNKI	OR.62. Impaired IL-2 Responsiveness and Treg Persistence in T1D is Revealed by Disease-Associated Variants in PTPN2	S. Alice Long; Paul Bollyky; Karen Cerosaletti; Heather Shilling; Catherine Pihoker; Srinath Sanda; Carla Greenbaum; Jane Buckner	2009		Not related to PTPN22 SNPs and T1D risk
2024-04-15	Yu Su	Pubmed	PTPN2, a candidate gene for type 1 diabetes, modulates interferon-gamma-induced pancreatic beta-cell apoptosis.	Moore Fabrice; Colli Maikel L; Cnop Miriam; Esteve Mariana Igoillo; Cardozo Alessandra K; Cunha Daniel A; Bugliani Marco; Marchetti Piero; Eizirik Décio L	2009		Duplicate document
2024-04-15	Pei-dong Wu	Wanfang	PTPN2, a candidate gene for type 1 diabetes, modulates interferon-gamma-induced pancreatic beta-cell apoptosis.	Moore Fabrice; Colli Maikel L; Cnop Miriam; Esteve Mariana Igoillo; Cardozo Alessandra K; Cunha Daniel A; Bugliani Marco; Marchetti Piero; Eizirik Décio L	2009		Duplicate document
2024-04-10	Peng-fei Fang	CNKI	PTPN2, a candidate gene for type 1 diabetes, modulates interferon-gamma-induced pancreatic beta-cell apoptosis.	Moore Fabrice; Colli Maikel L; Cnop Miriam; Esteve Mariana Igoillo; Cardozo Alessandra K; Cunha Daniel A; Bugliani Marco; Marchetti Piero; Eizirik Décio L	2009		Not related to PTPN22 SNPs and T1D risk
2024-04-10	Peng-fei Fang	CNKI	PTPN22基因多态性与中国广东汉族人群RA发病的相关性研究	赵丽	2009		Not related to PTPN22 SNPs and T1D risk
2024-04-10	Peng-fei Fang	CNKI	Specific association of type 1 diabetes mellitus with anti–cyclic citrullinated peptide–positive rheumatoid arthritis	Liao Katherine P; Gunnarsson Marie; Källberg Henrik; Ding Bo; Plenge Robert M; Padyukov Leonid; Karlson Elizabeth W; Klareskog Lars; Askling Johan; Alfredsson Lars	2009		Duplicate document
2024-04-10	Peng-fei Fang	CNKI	The protein tyrosine phosphatase non-receptor type 22 C1858T polymorphism is a joint susceptibility locus for immunthyroiditis and autoimmune diabetes.	Dultz Georg; Matheis Nina; Dittmar Manuela; Röhrig Bernd; Bender Klaus; Kahaly George J	2009		Duplicate document
2024-04-10	Peng-fei Fang	CNKI	The Type I Diabetes Genetics Consortium 'Rapid Response' family-based candidate gene study: strategy, genes selection, and main outcome.	Julier C; Akolkar B; Concannon P; Morahan G; Nierras C; Pugliese A	2009		Duplicate document
2024-04-10	Peng-fei Fang	CNKI	成人隐匿性自身免疫糖尿病的临床筛查线索及其与LYP/PTPN22基因多态性相关性研究	柳江	2009		Duplicate document
2024-04-10	Peng-fei Fang	CNKI	An inverse association between history of childhood eczema and subsequent risk of type 1 diabetes that is not likely to be explained by HLA-DQ, PTPN22, or CTLA4 polymorphisms.	Stene Lars C; Rønningen Kjersti S; Bjørnvold Marit; Undlien Dag E; Joner Geir	2010		Not related to PTPN22 SNPs and T1D risk
2024-04-10	Peng-fei Fang	CNKI	Association between the 1858T allele of the protein tyrosine phosphatase nonreceptor type 22 and type 1 diabetes in a Brazilian population	Chagastelles P. C. Romitti M. Trein M. R. Bandinelli E. Tschiedel B. Nardi N. B.	2010		Duplicate document
2024-04-10	Peng-fei Fang	CNKI	Association of IL-2RA/CD25 with type 1 diabetes in the Belgian population	Folefac Aminkeng; Ilse Weets; Jan E. Van Autreve; Bobby P.C. Koeleman; Erik Quartier; Chris Van Schravendijk; Frans K. Gorus; Bart J.R. Van der Auwera	2010		Not related to PTPN22 SNPs and T1D risk
2024-04-10	Peng-fei Fang	CNKI	Association of PTPN22 haplotypes with type 1 diabetes in the Japanese population	Matsuo Taniyama; Taro Maruyama; Teruaki Tozaki; Yasuko Nakano; Yoshiyuki Ban	2010		Duplicate document
2024-04-10	Peng-fei Fang	CNKI	Comparative genetic analysis of inflammatory bowel disease and type 1 diabetes implicates multiple loci with opposite effects.	Wang Kai; Baldassano Robert; Zhang Haitao; Qu Hui-Qi; Imielinski Marcin; Kugathasan Subra; Annese Vito; Dubinsky Marla; Rotter Jerome I; Russell Richard K; Bradfield Jonathan P; Sleiman Patrick M A; Glessner Joseph T; Walters Thomas; Hou Cuiping; Kim Cecilia; Frackelton Edward C; Garris Maria; Doran James; Romano Claudio; Catassi Carlo; Van Limbergen Johan; Guthery Stephen L; Denson Lee; Piccoli …	2010		Not related to PTPN22 SNPs and T1D risk
2024-04-10	Peng-fei Fang	CNKI	Genetic risk markers related to diabetes-associated autoantibodies in young patients with type 1 diabetes in berlin, Germany.	Kordonouri O; Hartmann R; Charpentier N; Knip M; Danne T; Ilonen J	2010		Duplicate document
2024-04-10	Peng-fei Fang	CNKI	Overlapping genetic susceptibility variants between three autoimmune disorders: rheumatoid arthritis, type 1 diabetes and coeliac disease	Eyre Stephen; Hinks Anne; Bowes John; Flynn Edward; Martin Paul; Wilson Anthony G; Morgan Ann W; Emery Paul; Steer Sophia; Hocking Lynne J; Reid David M; Harrison Pille; Wordsworth Paul; Thomson Wendy; Worthington Jane; Barton Anne	2010		Duplicate document
2024-04-16	Yu Su	Pubmed	Overlapping genetic susceptibility variants between three autoimmune disorders: rheumatoid arthritis, type 1 diabetes and coeliac disease	Eyre Stephen; Hinks Anne; Bowes John; Flynn Edward; Martin Paul; Wilson Anthony G; Morgan Ann W; Emery Paul; Steer Sophia; Hocking Lynne J; Reid David M; Harrison Pille; Wordsworth Paul; Thomson Wendy; Worthington Jane; Barton Anne	2010		Duplicate document
2024-04-10	Peng-fei Fang	CNKI	PTPN22 1858T allele is associated with younger age at onset of type 1 diabetes and is not related to subsequent thyroid autoimmunity	Olga Kordonouri; Reinhard Hartmann; Klaus Badenhoop; Heinrich Kahles; Jorma Ilonen	2010		Duplicate document
2024-04-10	Peng-fei Fang	CNKI	PTPN22, PDCD1 and CYP27B1 polymorphisms and susceptibility to type 1 diabetes in Polish patients.	Fichna M; Zurawek M; Januszkiewicz-Lewandowska D; Fichna P; Nowak J	2010		Duplicate document
2024-04-10	Peng-fei Fang	CNKI	PTPN22-1123G>C与广东地区人群RA易感性及血清学指标的关联性研究	黄建军	2010		Not related to PTPN22 SNPs and T1D risk
2024-04-10	Peng-fei Fang	CNKI	Single-nucleotide polymorphisms in the IL2RA gene are associated with age at diagnosis in late-onset Finnish type 1 diabetes subjects.	Klinker Matthew W; Schiller Jennifer J; Magnuson Victoria L; Wang Tao; Basken Joel; Veth Kerry; Pearce Kaela I; Kinnunen Leena; Harjutsalo Valma; Wang Xujing; Tuomilehto Jaakko; Sarti Cinzia; Ghosh Soumitra	2010		Duplicate document
2024-04-10	Peng-fei Fang	CNKI	The association between the PTPN22 1858C>T variant and type 1 diabetes depends on HLA risk and GAD65 autoantibodies.	Maziarz M; Janer M; Roach J C; Hagopian W; Palmer J P; Deutsch K; Sanjeevi C B; Kockum I; Breslow N; Lernmark A	2010		Duplicate document
2024-04-10	Peng-fei Fang	CNKI	蛋白酪氨酸磷酸酶非受体型22基因多态性与1型糖尿病的研究进展	柳江; 刘芳	2010		Not related to PTPN22 SNPs and T1D risk
2024-04-15	Pei-dong Wu	Wanfang	糖尿病中蛋白酪氨酸磷酸酶的研究进展	陈明; 孙金鹏; 刘晶; 于晓	2010		Duplicate document
2024-04-10	Peng-fei Fang	CNKI	糖尿病中蛋白酪氨酸磷酸酶的研究进展	陈明; 孙金鹏; 刘晶; 于晓	2010	10.13294/j.aps.2010.02.010	Not related to PTPN22 SNPs and T1D risk
2024-04-10	Peng-fei Fang	CNKI	A meta-analysis of genome-wide association scans identifies IL18RAP, PTPN2, TAGAP, and PUS10 as shared risk loci for Crohn's disease and celiac disease.	Festen Eleonora A M; Goyette Philippe; Green Todd; Boucher Gabrielle; Beauchamp Claudine; Trynka Gosia; Dubois Patrick C; Lagacé Caroline; Stokkers Pieter C F; Hommes Daan W; Barisani Donatella; Palmieri Orazio; Annese Vito; van Heel David A; Weersma Rinse K; Daly Mark J; Wijmenga Cisca; Rioux John D	2011		Not related to PTPN22 SNPs and T1D risk
2024-04-16	Yu Su	Pubmed	A meta-analysis of genome-wide association scans identifies IL18RAP, PTPN2, TAGAP, and PUS10 as shared risk loci for Crohn's disease and celiac disease.	Festen Eleonora A M; Goyette Philippe; Green Todd; Boucher Gabrielle; Beauchamp Claudine; Trynka Gosia; Dubois Patrick C; Lagacé Caroline; Stokkers Pieter C F; Hommes Daan W; Barisani Donatella; Palmieri Orazio; Annese Vito; van Heel David A; Weersma Rinse K; Daly Mark J; Wijmenga Cisca; Rioux John D	2011		Duplicate document
2024-04-16	Yu Su	Pubmed	A polymorphism in PTPN2 gene is associated with an earlier onset of type 1 diabetes.	Espino-Paisan Laura; de la Calle Hermenegildo; Fernández-Arquero Miguel; Figueredo Maria Angeles; de la Concha Emilio G; Urcelay Elena; Santiago Jose Luis	2011		Duplicate document
2024-04-10	Peng-fei Fang	CNKI	A polymorphism in PTPN2 gene is associated with an earlier onset of type 1 diabetes.	Espino-Paisan Laura; de la Calle Hermenegildo; Fernández-Arquero Miguel; Figueredo Maria Angeles; de la Concha Emilio G; Urcelay Elena; Santiago Jose Luis	2011		Not related to PTPN22 SNPs and T1D risk
2024-04-10	Peng-fei Fang	CNKI	An interferon-induced helicase (IFIH1) gene polymorphism associates with different rates of progression from autoimmunity to type 1 diabetes.	Winkler Christiane; Lauber Claudia; Adler Kerstin; Grallert Harald; Illig Thomas; Ziegler Anette-Gabriele; Bonifacio Ezio	2011		Duplicate document
2024-04-10	Peng-fei Fang	CNKI	Association between type 1 diabetes and GWAS SNPs in the southeast US Caucasian population.	Reddy M V Prasad Linga; Wang H; Liu S; Bode B; Reed J C; Steed R D; Anderson S W; Steed L; Hopkins D; She J-X	2011		Duplicate document
2024-04-10	Peng-fei Fang	CNKI	Association of PTPN22 1858T/T genotype with type 1 diabetes, Graves' disease but not with rheumatoid arthritis in Russian population.	Zhebrun Daria; Kudryashova Yulia; Babenko Alina; Maslyansky Alexei; Kunitskaya Natalya; Popcova Daria; Klushina Alexandra; Grineva Elena; Kostareva Anna; Shlyakhto Evgeny	2011		Duplicate document
2024-04-10	Peng-fei Fang	CNKI	Association of PTPN22 1858T/T genotype with type 1 diabetes, Graves&#x27; disease but not with rheumatoid arthritis in Russian population.	Daria Zhebrun; Yulia Kudryashova; Alina Babenko; Alexei Maslyansky; Natalya Kunitskaya; Daria Popcova; Alexandra Klushina; Elena Grineva; Anna Kostareva; Evgeny Shlyakhto	2011		Duplicate document
2024-04-10	Peng-fei Fang	CNKI	BLOCK-BASED BAYESIAN EPISTASIS ASSOCIATION MAPPING WITH APPLICATION TO WTCCC TYPE 1 DIABETES DATA.	Zhang By Yu; Zhang Jing; Liu Jun S	2011		Duplicate document
2024-04-10	Peng-fei Fang	CNKI	Does the relative risk for type 1 diabetes conferred by HLA-DQ, INS, and PTPN22 polymorphisms vary with maternal age, birth weight, or cesarean section?	Stene Lars C; Rønningen Kjersti S; Undlien Dag E; Joner Geir	2011		Duplicate document
2024-04-16	Yu Su	Pubmed	Does the relative risk for type 1 diabetes conferred by HLA-DQ, INS, and PTPN22 polymorphisms vary with maternal age, birth weight, or cesarean section?	Stene Lars C; Rønningen Kjersti S; Undlien Dag E; Joner Geir	2011		Not related to PTPN22 SNPs and T1D risk
2024-04-10	Peng-fei Fang	CNKI	Genetics of type 1 diabetes.	Steck Andrea K; Rewers Marian J	2011		Duplicate document
2024-04-10	Peng-fei Fang	CNKI	Genome-wide association analysis of autoantibody positivity in type 1 diabetes cases.	Plagnol Vincent; Howson Joanna M M; Smyth Deborah J; Walker Neil; Hafler Jason P; Wallace Chris; Stevens Helen; Jackson Laura; Simmonds Matthew J; Bingley Polly J; Gough Stephen C; Todd John A	2011		Duplicate document
2024-04-10	Peng-fei Fang	CNKI	Pancreatic autoantibodies, HLA DR and PTPN22 polymorphisms in first degree relatives of patients with type 1 diabetes and multiethnic background.	Barone B; Dantas J R; Almeida M H; Anna-Gomes B S; Bencke-Gongalves M D R; Albernaz M S; Rodrigues M R; Zajdenverg L; Kupfer R; Milech A; Rodacki M; Oliveira J E P	2011		Not related to PTPN22 SNPs and T1D risk
2024-04-10	Peng-fei Fang	CNKI	PTPN2, a Candidate Gene for Type 1 Diabetes, Modulates Pancreatic [Beta]-Cell Apoptosis via Regulation of the BH3-0nly Protein Bim	Santin, Izortze; Moore, Fabrice; Colli, Maikel L; Gurzov, Esteban N; Marselli, Lorella; Marchetti, Piero; Eizirik, Decio L	2011		Not related to PTPN22 SNPs and T1D risk
2024-04-16	Yu Su	Pubmed	PTPN2, a candidate gene for type 1 diabetes, modulates pancreatic β-cell apoptosis via regulation of the BH3-only protein Bim.	Santin Izortze; Moore Fabrice; Colli Maikel L; Gurzov Esteban N; Marselli Lorella; Marchetti Piero; Eizirik Decio L	2011		Duplicate document
2024-04-10	Peng-fei Fang	CNKI	PTPN22基因多态性对其生化性质和功能的影响	刘晶; 林颖敏; 施宣忍; 于晓	2011		Not related to PTPN22 SNPs and T1D risk
2024-04-16	Yu Su	Pubmed	Self-reported lower respiratory tract infections and development of islet autoimmunity in children with the type 1 diabetes high-risk HLA genotype: the MIDIA study.	Rasmussen Trond; Witsø Elisabet; Tapia German; Stene Lars C; Rønningen Kjersti S	2011		Duplicate document
2024-04-10	Peng-fei Fang	CNKI	Self-reported lower respiratory tract infections and development of islet autoimmunity in children with the type 1 diabetes high-risk HLA genotype: the MIDIA study.	Rasmussen Trond; Witsø Elisabet; Tapia German; Stene Lars C; Rønningen Kjersti S	2011		Not related to PTPN22 SNPs and T1D risk
2024-04-10	Peng-fei Fang	CNKI	Susceptibility influence of a PTPN22 haplotype with thyroid autoimmunity in Koreans.	Lee Hye-Soon; Kang Jungoo; Yang Seiwon; Kim Dukhee; Park Yongsoo	2011		Duplicate document
2024-04-10	Peng-fei Fang	CNKI	T cell protein tyrosine phosphatase attenuates T cell signaling to maintain tolerance in mice.	Wiede Florian; Shields Benjamin J; Chew Sock Hui; Kyparissoudis Konstantinos; van Vliet Catherine; Galic Sandra; Tremblay Michel L; Russell Sarah M; Godfrey Dale I; Tiganis Tony	2011		Duplicate document
2024-04-16	Yu Su	Pubmed	T cell protein tyrosine phosphatase attenuates T cell signaling to maintain tolerance in mice.	Wiede Florian; Shields Benjamin J; Chew Sock Hui; Kyparissoudis Konstantinos; van Vliet Catherine; Galic Sandra; Tremblay Michel L; Russell Sarah M; Godfrey Dale I; Tiganis Tony	2011		Not related to PTPN22 SNPs and T1D risk
2024-04-16	Yu Su	Pubmed	The establishment of early B cell tolerance in humans: lessons from primary immunodeficiency diseases.	Meffre Eric	2011		Duplicate document
2024-04-10	Peng-fei Fang	CNKI	The establishment of early B cell tolerance in humans: lessons from primary immunodeficiency diseases.	Meffre Eric	2011		Not related to PTPN22 SNPs and T1D risk
2024-04-10	Peng-fei Fang	CNKI	The PTPN22 C1858T gene variant is associated with proinsulin in new-onset type 1 diabetes.	Nielsen Lotte B; Pörksen Sven; Andersen Marie Louise M; Fredheim Siri; Svensson Jannet; Hougaard Philip; Vanelli Maurizio; Åman Jan; Mortensen Henrik B; Hansen Lars	2011		Duplicate document
2024-04-16	Yu Su	Pubmed	Unraveling the functional implications of GWAS: how T cell protein tyrosine phosphatase drives autoimmune disease.	Zikherman Julie; Weiss Arthur	2011		Duplicate document
2024-04-15	Pei-dong Wu	Wanfang	Unraveling the functional implications of GWAS: how T cell protein tyrosine phosphatase drives autoimmune disease.	Zikherman Julie; Weiss Arthur	2011		Duplicate document
2024-04-10	Peng-fei Fang	CNKI	Unraveling the functional implications of GWAS: how T cell protein tyrosine phosphatase drives autoimmune disease.	Zikherman Julie; Weiss Arthur	2011		Not related to PTPN22 SNPs and T1D risk
2024-04-15	Pei-dong Wu	Wanfang	儿童糖尿病易感基因的相关研究	陈秀丽	2011		Duplicate document
2024-04-10	Peng-fei Fang	CNKI	儿童糖尿病易感基因的相关研究	陈秀丽	2011		Not related to PTPN22 SNPs and T1D risk
2024-04-10	Peng-fei Fang	CNKI	全基因组关联分析搜寻中国人群白癜风免疫相关基因	张峥	2011		Duplicate document
2024-04-10	Peng-fei Fang	CNKI	A strategy for combining minor genetic susceptibility genes to improve prediction of disease in type 1 diabetes.	Winkler C; Krumsiek J; Lempainen J; Achenbach P; Grallert H; Giannopoulou E; Bunk M; Theis F J; Bonifacio E; Ziegler A-G	2012		Duplicate document
2024-04-10	Peng-fei Fang	CNKI	Altered B cell homeostasis is associated with type I diabetes and carriers of the PTPN22 allelic variant.	Habib Tania; Funk Andrew; Rieck Mary; Brahmandam Archana; Dai Xuezhi; Panigrahi Anil K; Luning Prak Eline T; Meyer-Bahlburg Almut; Sanda Srinath; Greenbaum Carla; Rawlings David J; Buckner Jane H	2012		Not related to PTPN22 SNPs and T1D risk
2024-04-10	Peng-fei Fang	CNKI	Association of the PTPN22 gene (+1858C/T, −1123G/C) polymorphisms with type 1 diabetes mellitus: A systematic review and meta-analysis	Songtao Tang; Wenjia Peng; Changjiang Wang; Haiqin Tang; Qiu Zhang	2012		Not related to PTPN22 SNPs and T1D risk
2024-04-10	Peng-fei Fang	CNKI	Association of variants in HLA-DQA1-DQB1, PTPN22, INS, and CTLA4 with GAD autoantibodies and insulin secretion in nondiabetic adults of the Botnia Prospective Study.	Andersen Mette K; Lundgren Virve; Isomaa Bo; Groop Leif; Tuomi Tiinamaija	2012		Not related to PTPN22 SNPs and T1D risk
2024-04-16	Yu Su	Pubmed	Association of variants in HLA-DQA1-DQB1, PTPN22, INS, and CTLA4 with GAD autoantibodies and insulin secretion in nondiabetic adults of the Botnia Prospective Study.	Andersen Mette K; Lundgren Virve; Isomaa Bo; Groop Leif; Tuomi Tiinamaija	2012		Duplicate document
2024-04-10	Peng-fei Fang	CNKI	Autologous regulatory T cells for the treatment of type 1 diabetes.	Thompson James A; Perry Daniel; Brusko Todd M	2012		Not related to PTPN22 SNPs and T1D risk
2024-04-10	Peng-fei Fang	CNKI	Effect of the PTPN22 and INS risk genotypes on the progression to clinical type 1 diabetes after the initiation of β-cell autoimmunity.	Lempainen Johanna; Hermann Robert; Veijola Riitta; Simell Olli; Knip Mikael; Ilonen Jorma	2012		Duplicate document
2024-04-10	Peng-fei Fang	CNKI	Effects of non-HLA gene polymorphisms on development of islet autoimmunity and type 1 diabetes in a population with high-risk HLA-DR,DQ genotypes.	Steck Andrea K; Wong Randall; Wagner Brandie; Johnson Kelly; Liu Edwin; Romanos Jihane; Wijmenga Cisca; Norris Jill M; Eisenbarth George S; Rewers Marian J	2012		Not related to PTPN22 SNPs and T1D risk
2024-04-10	Peng-fei Fang	CNKI	Evidence of gene-gene interaction and age-at-diagnosis effects in type 1 diabetes.	Howson Joanna M M; Cooper Jason D; Smyth Deborah J; Walker Neil M; Stevens Helen; She Jin-Xiong; Eisenbarth George S; Rewers Marian; Todd John A; Akolkar Beena; Concannon Patrick; Erlich Henry A; Julier Cécile; Morahan Grant; Nerup Jørn; Nierras Concepcion; Pociot Flemming; Rich Stephen S	2012		Not related to PTPN22 SNPs and T1D risk
2024-04-10	Peng-fei Fang	CNKI	Expansion of CD4+CD25+FOXP3+ regulatory T cells in infants of mothers with type 1 diabetes.	Luopajärvi Kristiina; Nieminen Janne K; Ilonen Jorma; Akerblom Hans K; Knip Mikael; Vaarala Outi	2012		Duplicate document
2024-04-10	Peng-fei Fang	CNKI	HLA-DR, HLA-DQB1 and PTPN22 gene polymorphism: association with age at onset for autoimmune diabetes.	Okruszko Anna; Szepietowska Barbara; Wawrusiewicz-Kurylonek Natalia; Górska Maria; Krętowski Adam; Szelachowska Małgorzata	2012		Duplicate document
2024-04-16	Yu Su	Pubmed	LADA and T1D in Estonian population — Two different genetic risk profiles	Kalle Kisand; Raivo Uibo	2012		Standards-compliant
2024-04-10	Peng-fei Fang	CNKI	LADA and T1D in Estonian population — Two different genetic risk profiles	Kalle Kisand; Raivo Uibo	2012		Duplicate document
2024-04-12	Xue LI	CNKI	Meta-analysis reveals an association of PTPN22 C1858T with autoimmune diseases, which depends on the localization of the affected tissue.	Zheng J; Ibrahim S; Petersen F; Yu X	2012		Meta-analysis
2024-04-10	Peng-fei Fang	CNKI	PTPN22 C1858T单核苷酸多态性在自身免疫性疾病发病中的作用	曹娅丽; 李文歌; 章友康	2012		Duplicate document
2024-04-10	Peng-fei Fang	CNKI	Serum titres of anti-glutamic acid decarboxylase-65 and anti-IA-2 autoantibodies are associated with different immunoregulatory milieu in newly diagnosed type 1 diabetes patients.	Gabbay M Andrade Lima; Sato M N; Duarte A J S; Dib S A	2012		Duplicate document
2024-04-15	Pei-dong Wu	Wanfang	Serum titres of anti-glutamic acid decarboxylase-65 and anti-IA-2 autoantibodies are associated with different immunoregulatory milieu in newly diagnosed type 1 diabetes patients.	Gabbay M Andrade Lima; Sato M N; Duarte A J S; Dib S A	2012		Duplicate document
2024-04-10	Peng-fei Fang	CNKI	The -1123G>C variant of PTPN22 gene promoter is associated with latent autoimmune diabetes in adult Chinese Hans.	Liu Fang; Liu Jiang; Zheng Tai-shan; Li Qing; Wang Chen; Pan Xiao-ping; Lu Huijuan; Zhao Yu-wu	2012		Duplicate document
2024-04-10	Peng-fei Fang	CNKI	淋巴特异的酪氨酸磷酸酶（Lyp）不同突变（S201F、R263Q和R266W）的生化特性与细胞功能研究	刘晶	2012		Duplicate document
2024-04-10	Peng-fei Fang	CNKI	1型糖尿病锌转运体8自身抗体与HLA-DR-DQ及lFlH1基因多态性的关联	罗说明	2013		Not related to PTPN22 SNPs and T1D risk
2024-04-10	Peng-fei Fang	CNKI	A disease-associated PTPN22 variant promotes systemic autoimmunity in murine models.	Dai Xuezhi; James Richard G; Habib Tania; Singh Swati; Jackson Shaun; Khim Socheath; Moon Randall T; Liggitt Denny; Wolf-Yadlin Alejandro; Buckner Jane H; Rawlings David J	2013		Duplicate document
2024-04-10	Peng-fei Fang	CNKI	A variable degree of autoimmunity in the pedigree of a patient with type 1 diabetes homozygous for the PTPN22 1858T variant.	Capasso Francesca; Rapini Novella; Di Matteo Gigliola; Testi Manuela; Arcano Susanna; Lidano Roberta; Petrelli Arianna; Rossi Paolo; Piccinini Simona; Manca Bitti Maria Luisa; Angelini Federica	2013		Duplicate document
2024-04-10	Peng-fei Fang	CNKI	Autoimmune associations and autoantibody screening show focused recognition in patient subgroups with generalized myasthenia gravis	Reinhild Klein; Alexander Marx; Philipp Ströbel; Berthold Schalke; Wilfred Nix; Nick Willcox	2013		Not related to PTPN22 SNPs and T1D risk
2024-04-10	Peng-fei Fang	CNKI	Candidate genes for type 1 diabetes modulate pancreatic islet inflammation and β-cell apoptosis.	Santin I; Eizirik D L	2013		Duplicate document
2024-04-16	Yu Su	Pubmed	Candidate genes for type 1 diabetes modulate pancreatic islet inflammation and β-cell apoptosis.	Santin I; Eizirik D L	2013		Not related to PTPN22 SNPs and T1D risk
2024-04-10	Peng-fei Fang	CNKI	Characteristics of rapid vs slow progression to type 1 diabetes in multiple islet autoantibody-positive children.	Achenbach P; Hummel M; Thümer L; Boerschmann H; Höfelmann D; Ziegler A G	2013		Not related to PTPN22 SNPs and T1D risk
2024-04-16	Yu Su	Pubmed	Complex multi-block analysis identifies new immunologic and genetic disease progression patterns associated with the residual β-cell function 1 year after diagnosis of type 1 diabetes.	Andersen Marie Louise Max; Rasmussen Morten Arendt; Pörksen Sven; Svensson Jannet; Vikre-Jørgensen Jennifer; Thomsen Jane; Hertel Niels Thomas; Johannesen Jesper; Pociot Flemming; Petersen Jacob Sten; Hansen Lars; Mortensen Henrik Bindesbøl; Nielsen Lotte Brøndum	2013		Duplicate document
2024-04-10	Peng-fei Fang	CNKI	Complex multi-block analysis identifies new immunologic and genetic disease progression patterns associated with the residual β-cell function 1 year after diagnosis of type 1 diabetes.	Andersen Marie Louise Max; Rasmussen Morten Arendt; Pörksen Sven; Svensson Jannet; Vikre-Jørgensen Jennifer; Thomsen Jane; Hertel Niels Thomas; Johannesen Jesper; Pociot Flemming; Petersen Jacob Sten; Hansen Lars; Mortensen Henrik Bindesbøl; Nielsen Lotte Brøndum	2013		Not related to PTPN22 SNPs and T1D risk
2024-04-10	Peng-fei Fang	CNKI	Evidence of Interaction between PTPN22 and p53 codon 72 Polymorphisms on Susceptibility to Immune Related Diseases	F. Gloria-Bottini; P. Saccucci; M. L. Manca-Bitti; N. Rapini; A. Neri; L. Coppeta; G. Renzetti; E. Bottini; A. Magrini	2013		Not related to PTPN22 SNPs and T1D risk
2024-04-16	Yu Su	Pubmed	Evidence of Interaction between PTPN22 and p53 codon 72 Polymorphisms on Susceptibility to Immune Related Diseases	F. Gloria-Bottini; P. Saccucci; M. L. Manca-Bitti; N. Rapini; A. Neri; L. Coppeta; G. Renzetti; E. Bottini; A. Magrini	2013		Duplicate document
2024-04-16	Yu Su	Pubmed	Intersection between genetic polymorphisms and immune deviation in type 1 diabetes.	Long Alice; Buckner Jane H	2013		Duplicate document
2024-04-10	Peng-fei Fang	CNKI	Intersection between genetic polymorphisms and immune deviation in type 1 diabetes.	Long Alice; Buckner Jane H	2013		Not related to PTPN22 SNPs and T1D risk
2024-04-10	Peng-fei Fang	CNKI	Investigation of the vitamin D receptor gene ( VDR ) and its interaction with protein tyrosine phosphatase, non-receptor type 2 gene ( PTPN2 ) on risk of islet autoimmunity and type 1 diabetes: The Diabetes Autoimmunity Study in the Young (DAISY)	B. Frederiksen; E. Liu; J. Romanos; A.K. Steck; X. Yin; M. Kroehl; T.E. Fingerlin; H. Erlich; G.S. Eisenbarth; M. Rewers; J.M. Norris	2013		Not related to PTPN22 SNPs and T1D risk
2024-04-10	Peng-fei Fang	CNKI	Meta-analysis of the family-based association between the PTPN22 C1858T polymorphism and type 1 diabetes.	Lee Young Ho; Song Gwan Gyu	2013		Duplicate document
2024-04-10	Peng-fei Fang	CNKI	Multiorgan autoimmunity in a Turner syndrome patient with partial monosomy 2q and trisomy 10p	Armando Grossi; Alessia Palma; Ginevra Zanni; Antonio Novelli; Sara Loddo; Marco Cappa; Alessandra Fierabracci	2013		Duplicate document
2024-04-10	Peng-fei Fang	CNKI	Population-based and family-based studies on the protein tyrosine phosphatase non-receptor 22 gene polymorphism and type 1 diabetes: A meta-analysis	Xiao-Feng Wang; Zi-Xian Chen; Yun-Chao Shao; Yu-Shui Ma; Feng Zhang; Liang Zhang; Da Fu; Qing Xia	2013		Not related to PTPN22 SNPs and T1D risk
2024-04-10	Peng-fei Fang	CNKI	Preserved proinsulin production in homozygous protein tyrosine phosphatase nonreceptor type 22 C1858T variant type 1 diabetes: a possible explanation for absence of overt ketoacidosis despite omission of exogenous insulin.	Steenkamp Devin W; Milunsky Jeff M; Sternthal Elliot	2013		Duplicate document
2024-04-16	Yu Su	Pubmed	Prevalence of ZnT8 antibody in relation to phenotype and SLC30A8 polymorphism in adult autoimmune diabetes: results from the HUNT study, Norway.	Sørgjerd Elin Pettersen; Skorpen Frank; Kvaløy Kirsti; Midthjell Kristian; Grill Valdemar	2013		Duplicate document
2024-04-10	Peng-fei Fang	CNKI	Prevalence of ZnT8 antibody in relation to phenotype and SLC30A8 polymorphism in adult autoimmune diabetes: results from the HUNT study, Norway.	Sørgjerd Elin Pettersen; Skorpen Frank; Kvaløy Kirsti; Midthjell Kristian; Grill Valdemar	2013		Not related to PTPN22 SNPs and T1D risk
2024-04-10	Peng-fei Fang	CNKI	PTPN22 gene polymorphism (C1858T) is associated with susceptibility to type 1 diabetes: a meta-analysis of 19,495 cases and 25,341 controls.	Xuan Chao; Lun Li-Min; Zhao Jin-Xia; Wang Hong-Wei; Zhu Bao-Zhi; Yu Shui; Liu Zhen; He Guo-Wei	2013		Duplicate document
2024-04-10	Peng-fei Fang	CNKI	PTPN22 gene polymorphism in Egyptian alopecia areata patients and its impact on response to diphencyprone immunotherapy	Bakr Mohamed El-Zawahry; Omar Ahmed Azzam; Nagla Sameh Zaki; Heba Mohamed Abdel-Raheem; Dalia Ahmed Bassiouny; Mervat Mamdooh Khorshied	2013		Duplicate document
2024-04-10	Peng-fei Fang	CNKI	PTPN22 polymorphisms associated with type 1 diabetes mellitus in ethnic populations of Russian Federation	O N Ivanova; S A Prokof'ev; N B Smirnova; Ju V Tishina; T P Bardymova; G I Danilova; T V Kovalenko; E V Titovich; T L Kuraeva; V A Peterkova; I I Dedov	2013		Complete data not Reported
2024-04-10	Peng-fei Fang	CNKI	PTPN22 silencing in the NOD model indicates the type 1 diabetes-associated allele is not a loss-of-function variant.	Zheng Peilin; Kissler Stephan	2013		Duplicate document
2024-04-16	Yu Su	Pubmed	Roles of the protein tyrosine phosphatase PTPN22 in immunity and autoimmunity	Georgia Fousteri; Stamatis-Nick C. Liossis; Manuela Battaglia	2013		Duplicate document
2024-04-10	Peng-fei Fang	CNKI	Roles of the protein tyrosine phosphatase PTPN22 in immunity and autoimmunity	Georgia Fousteri; Stamatis-Nick C. Liossis; Manuela Battaglia	2013		Not related to PTPN22 SNPs and T1D risk
2024-04-10	Peng-fei Fang	CNKI	Temporal trends of HLA, CTLA-4 and PTPN22 genotype frequencies among type 1 diabetes in Continental Italy.	Spoletini Marialuisa; Zampetti Simona; Campagna Giuseppe; Marandola Lidia; Capizzi Marco; Buzzetti Raffaella	2013		Duplicate document
2024-04-10	Peng-fei Fang	CNKI	The PTPN22 1858T allele but not variants in the proximal promoter region of IL-21 gene is associated with the susceptibility to type 1 diabetes and the presence of autoantibodies in a Brazilian cohort.	Mainardi-Novo D T O; Santos A S; Fukui R T; Gamberini M; Correia M R S; Ruiz M O; Mangueira C L P; Matioli S R; Vasconcelos D M; Silva M E R	2013		Duplicate document
2024-04-10	Peng-fei Fang	CNKI	The putative role of the C1858T polymorphism of protein tyrosine phosphatase PTPN22 gene in autoimmunity	Elena Gianchecchi; Melania Palombi; Alessandra Fierabracci	2013		Duplicate document
2024-04-10	Peng-fei Fang	CNKI	The role of PTPN22 C1858T gene polymorphism in diabetes mellitus type 1: first evaluation in Greek children and adolescents.	Giza Styliani; Goulas Antonios; Gbandi Emmanouela; Effraimidou Smaragda; Papadopoulou-Alataki Efimia; Eboriadou Maria; Galli-Tsinopoulou Assimina	2013		Duplicate document
2024-04-16	Yu Su	Pubmed	Transmission disequilibrium analysis of 31 type 1 diabetes susceptibility loci in Finnish families.	Laine A P; Knip M; Ilonen J	2013		Complete data not Reported
2024-04-10	Peng-fei Fang	CNKI	Transmission disequilibrium analysis of 31 type 1 diabetes susceptibility loci in Finnish families.	Laine A P; Knip M; Ilonen J	2013		Duplicate document
2024-04-10	Peng-fei Fang	CNKI	A novel single nucleotide polymorphism in the protein tyrosine phosphatase N22 gene (PTPN22) is associated with Type 1 diabetes in a Chinese population.	Pei Z; Chen X; Sun C; Du H; Wei H; Song W; Yang Y; Zhang M; Lu W; Cheng R; Luo F	2014		Duplicate document
2024-04-10	Peng-fei Fang	CNKI	A strategy to find gene combinations that identify children who progress rapidly to type 1 diabetes after islet autoantibody seroconversion.	Bonifacio Ezio; Krumsiek Jan; Winkler Christiane; Theis Fabian J; Ziegler Anette-Gabriele	2014		Not related to PTPN22 SNPs and T1D risk
2024-04-10	Peng-fei Fang	CNKI	Analysis of PTPN22 C1858T gene polymorphism in cases with type 1 diabetes of Azerbaijan, Northwest Iran	Shohreh Almasi; Mohammad Reza Aliparasti; Leili Yazdchi-Marandi; Akbar Aliasgarzadeh; Amirbabak Sioofy-Khojine; Adel Mesri; Fatemeh Zamani	2014		Duplicate document
2024-04-10	Peng-fei Fang	CNKI	Association of autoimmune Addison's disease with alleles of STAT4 and GATA3 in European cohorts.	Mitchell Anna L; Macarthur Katie D R; Gan Earn H; Baggott Lucy E; Wolff Anette S B; Skinningsrud Beate; Platt Hazel; Short Andrea; Lobell Anna; Kämpe Olle; Bensing Sophie; Betterle Corrado; Kasperlik-Zaluska Anna; Zurawek Magdalena; Fichna Marta; Kockum Ingrid; Nordling Eriksson Gabriel; Ekwall Olov; Wahlberg Jeanette; Dahlqvist Per; Hulting Anna-Lena; Penna-Martinez Marissa; Meyer Gesine; Kahles…	2014		Duplicate document
2024-04-10	Peng-fei Fang	CNKI	Association of PTPN22+1858C/T polymorphism with Type 1 diabetes in the North Indian population.	Kumar N; Kaur G; Kanga U; Tandon N; Caillat-Zucman S; Mehra N K	2014		Standards-compliant
2024-04-10	Peng-fei Fang	CNKI	Association of rheumatoid arthritis susceptibility gene with lipid profiles in patients with rheumatoid arthritis.	Davis Lisa A; Whitfield Emily; Cannon Grant W; Wolff Roger K; Johnson Dannette S; Reimold Andreas M; Kerr Gail S; Richards J Steuart; Mikuls Ted R; Caplan Liron	2014		Duplicate document
2024-04-16	Yu Su	Pubmed	BACH2, a candidate risk gene for type 1 diabetes, regulates apoptosis in pancreatic β-cells via JNK1 modulation and crosstalk with the candidate gene PTPN2.	Marroquí Laura; Santin Izortze; Dos Santos Reinaldo Sousa; Marselli Lorella; Marchetti Piero; Eizirik Decio L	2014		Duplicate document
2024-04-15	Pei-dong Wu	Wanfang	BACH2, a candidate risk gene for type 1 diabetes, regulates apoptosis in pancreatic β-cells via JNK1 modulation and crosstalk with the candidate gene PTPN2.	Marroquí Laura; Santin Izortze; Dos Santos Reinaldo Sousa; Marselli Lorella; Marchetti Piero; Eizirik Decio L	2014		Duplicate document
2024-04-10	Peng-fei Fang	CNKI	BACH2, a candidate risk gene for type 1 diabetes, regulates apoptosis in pancreatic β-cells via JNK1 modulation and crosstalk with the candidate gene PTPN2.	Marroquí Laura; Santin Izortze; Dos Santos Reinaldo Sousa; Marselli Lorella; Marchetti Piero; Eizirik Decio L	2014		Not related to PTPN22 SNPs and T1D risk
2024-04-10	Peng-fei Fang	CNKI	Effect of genetic factors on the association between coronary artery disease and PTPN22 polymorphism.	Gloria-Bottini Fulvia; Saccucci Patrizia; Banci Maria; Nardi Paolo; Scognamiglio Mattia; Pellegrino Antonio; Bottini Egidio; Chiariello Luigi	2014		Duplicate document
2024-04-10	Peng-fei Fang	CNKI	Feature ranking of type 1 diabetes susceptibility genes improves prediction of type 1 diabetes.	Winkler Christiane; Krumsiek Jan; Buettner Florian; Angermüller Christof; Giannopoulou Eleni Z; Theis Fabian J; Ziegler Anette-Gabriele; Bonifacio Ezio	2014		Not related to PTPN22 SNPs and T1D risk
2024-04-10	Peng-fei Fang	CNKI	Improving prediction of type 1 diabetes by testing non-HLA genetic variants in addition to HLA markers.	Steck Andrea K; Dong Fran; Wong Randall; Fouts Alexandra; Liu Edwin; Romanos Jihane; Wijmenga Cisca; Norris Jill M; Rewers Marian J	2014		Not related to PTPN22 SNPs and T1D risk
2024-04-10	Peng-fei Fang	CNKI	Lymphoid-specific tyrosine phosphatase (Lyp): a potential drug target for treatment of autoimmune diseases.	Du Jintong; Qiao Yu; Sun Lele; Wang Xiuwen	2014		Duplicate document
2024-04-10	Peng-fei Fang	CNKI	Multi-parametric flow cytometric and genetic investigation of the peripheral B cell compartment in human type 1 diabetes.	Thompson W S; Pekalski M L; Simons H Z; Smyth D J; Castro-Dopico X; Guo H; Guy C; Dunger D B; Arif S; Peakman M; Wallace C; Wicker L S; Todd J A; Ferreira R C	2014		Duplicate document
2024-04-10	Peng-fei Fang	CNKI	Protein Tyrosine Phosphatase Non-receptor 22 Gene C1858T Polymorphism in Patients with Coexistent Type 2 Diabetes and Hashimoto’s Thyroiditis	Funda Bulut; Deniz Erol; Halit Elyas; Fethi Ahmet Özdemir; Halil Doğan; Lezan Keskin	2014		Duplicate document
2024-04-10	Peng-fei Fang	CNKI	PTPN2 gene polymorphisms are associated with type 1 diabetes mellitus in Brazilian subjects?	Rheinheimer Jakeline; Canani Luis Henrique; Crispim Daisy	2014		Not related to PTPN22 SNPs and T1D risk
2024-04-10	Peng-fei Fang	CNKI	PTPN22 controls the germinal center by influencing the numbers and activity of T follicular helper cells.	Maine Christian J; Marquardt Kristi; Cheung Jocelyn; Sherman Linda A	2014		Duplicate document
[truncated: 183 more rows]
